# Supplementary material for: A principal component meta-analysis on multiple anthropometric traits identifies novel loci for body shape
Source: Nat Commun. 2016 Nov 23;7:13357. doi: 10.1038/ncomms13357 (PMC5114527; doi:10.1038/ncomms13357)
Supplement: Supplementary Data 1 — Association results for 189 GWAS-significant loci. [file ncomms13357-s2.xls]

## Sheet: Supplementary Data 4
Supplementary Data 4 : Genotyping description for all studies in 1st and 2nd stage analyses.
			Genotyping			Imputation										GWA
	Cohort name	N	GWAS platform	Calling algorithm	HapMap CEU version for calling	Imputation software	Filter before imputation					number of SNPs after filtering (before imputaion)	number of SNPs after imputaion	HapMap CEU version for imputation	Comment	gwa software	settings	comment
							Individual call rate	SNP call rate	SNP HWE	SNP MAF	Other
1st stage studies
1	Amish	1206	Affymetrix 500K or 6.0	BRLMM	HapMap version 21	MACH	≥ 95%	≥ 95%	> 10-6	≥ 1%		338598	2543013	HapMap version 21		MMAP
2	ARIC	9713	Affymetrix 6.0 (1000K)	Birdseed2	22	MACH v1.0.16	none	≥ 95%	>0.00001	≥ 1%	no	669450	2511301	22	-	ProbABEL	covariates in SNP model: 10 PCs + study site	-
3	British 1958 Birth Cohort (B58C)	1468	Illumina 610 Quad Beadchip	BeadStudio	HapMap Version 22	Mach v1.0.16.b	0.97	0.95	1e-07	0.05	no	529526	2543887	22	-	mach2qtl v1.0.8	none	-
4	BHS/BSN	6234	Illumina 550K (v1, v3) or 610K - three deposits combined	GenCall, Illuminus	21	Mach 1.0.16	0.98	0.95	0.0001	0.01	consistent allele frequencies across 3 deposits (pairwise p>0.0001)	482570	2557252	21	build 35 positions	probabel v 0.1.3	-	-
5	CHS	3291	Illumina 370 CNV	BeadStudio	22	BIMBAM v0.99	0.95	0.97	1e-06	no	> 2 duplicate errors or Mendelian inconsistencies (for reference CEPH trios), heterozygote frequency = 0, SNP not found in HapMap.	306655	2543887	22	Betas/SEs were set to missing for SNPs with a dosage variance < 0.01	R	method --expected	Betas/SEs were set to missing for SNPs with a dosage variance < 0.01
6	COLAUS	5435	Affymetrix 500K	BRLMM	22	Impute v0.2.0	0.7	0.9	1e-07	0.01	replicate individuals and PC outliers removed	390,631	2557249	21		Matlab
7	COROGENE/FINRISK	4130	Illumina Human610-Quad BeadChip	Illuminus	22	MACH	0.95	0.95	1e-06	0.05	no	554988	2543887	ncbi build 36.1	-	ProbABEL	-	-
8	CROATIA_KORCULA	840	Illumina 370CNV	BeadStudio	22	MACH (1.0.16)	0.97	0.98	1e-06	0.01	no	316643	2543888	22	-	ProbABEL	method --mmscore	mmscore accounts for relatedness
9	CROATIA_SPLIT	499	Illumina 370CNV	GenomeStudio	22	MACH (1.0.16)	0.97	0.98	1e-06	0.01	no	330889	2543888	22	-	ProbABEL	method --mmscore	mmscore accounts for relatedness
10	CROATIA_VIS	907	Illumina HumanHap300v1	BeadStudio	22	MACH (1.0.16)	0.97	0.98	1e-06	0.01	no	298181	2543888	22	-	ProbABEL	method --mmscore	mmscore accounts for relatedness
11	deCODE	5883	Illumina HumanHap300 or HumanHapCNV370	BeadStudio	22	Impute	>96%	≥ 96%	> 10-6	>1%	no	290447	2456118	22		SNPTEST	method-proper
12	Diabetes Genetics Initiative - Cases (DGI_CASE)	1305	Affymetrix 500K platform	BRLMM	-	MACH	0.95	≥ 95%	> 10-6	≥ 1%	no	386731	2418035	-	-	PLINK	covariates in SNP model: 10 PCs + study center	-
12	Diabetes Genetics Initiative - Controls (DGI_CONTROL)	1071	Affymetrix 500K platform	BRLMM	-	MACH	0.95	≥ 95%	> 10-6	≥ 1%	no	386731	2418035	-	-	PLINK	covariates in SNP model: 10 PCs + study center	-
13	EPIC-Obesity Study (EPIC)	2417	Affymetrix 500K	BRLMM	21	impute v0.3.1	0.94	0.9	1e-06	0.01	Discordance in SNP pairs with r2=1 in HapMap	386170	2629851	21	-	snptest v1.1.5	-	-
14	Erasmus family study (ERF)	3485	Illumina 318K or 370K	BeadStudio	22	MaCH v1.0.16	0.95	0.98	1e-06	0.01	1) excess autosomal heterozygosity 2) mismatches between called and phenotypic gender 3) outliers identified by an IBS clustering analysis	650197	2543887	22	-	ProbABEL	method - mmscore	mmscore accounts for relatedness
15	Estonian Genome Project (EGCUT)	1697	Illumina HumanCNV370	GenomeStudio	22	Impute v0.5.0	≥ 95%	≥ 95%	> 10-6	≥ 1%	Ethnic outliers, related individuals and cryptic relatedness	316041	2543888	22	–	snptest v1.1.5	method --expected	-
16	Family Heart Study (FamHS)	3746	ILLUMINA 550K, ILLUMINA 610K, and ILLUMINA 1M	BEADSTUDIO-GENCALL v3.0	22	MACH 1.0.16	no	no	1e-06	0.01	no	547353, 576,888, 1,111,656	2543887	22	-	SAS, R	linear regression with mixed model	-
17	Fenland	1402	Affymetrix SNP5.0	BRLMM	22	IMPUTE v2.1.2	0.95	0.9	1e-06	0.01	1. heterozygosity check: upperbound 0.2882 lowerbound 0.2735 2. relatedness check 3. duplicate check	362055	2622459	22	-	SNPtest v1.1.5	method-expected	-
18	Framingham Heart Study (FHS)	8481	Affymetrix 500K + 50K Human Gene Focused Panel	BRLMM	build 36, release 22	MACH v1.0.15	0.97	0.97	1e-06	0.01	differential missingness related to genotype (mishap procedure in PLINK) with P<10-9,Mendelian errors>100, or absence from HapMap	378163	2411786	build 36, release 22	-	pedigremm, R	-	-
19	FUSION_T2D	1160	Illumina HumanHap300	BeadStudio v.2.3.25	NA- clustered using our own data	Mach 1.0.14	0.975	0.9	1e-06	0.05	Mendelian or duplicate pair inconsistencies <2	315635	2557273	21	-	Mach2Qtl V1.0.8	Finnish birth province covariates	-
19	FUSION_CONTROLS	1173	Illumina HumanHap300	BeadStudio v.2.3.25	NA- clustered using our own data	Mach 1.0.14	0.975	0.9	1e-06	0.05	Mendelian or duplicate pair inconsistencies <2	315635	2557273	21	-	Mach2Qtl V1.0.8	Finnish birth province covariates	-
20	GENMETS/H2000 (H2000_case + H2000_control)	2080	Illumina Human610-Quad BeadChip	Illuminus	22	MACH	0.95	0.95	1e-06	0.05	no	555388	2543887	ncbi build 36.1	-	ProbABEL	-	-
21	GOOD	937	Illumina 610	Beadstudio	22	Mach 1,0	0.975	0.98	1e-06	0.01	1) heterozygosity > 33%; 2) ethnic outliers 3) related individuals and duplicates	521160	2543887	24	-	MACH2QTL	-	-
22	HBCS	1872	Illumina Human660-Quad BeadChip	Illuminus	22	MACH	0.95	0.95	1e-06	0.05	no	533491	2543887	ncbi build 36.1	-	ProbABEL	-	-
23	HYPERGENES_CASES	2124	Illumina 1M	Beadstudio	22	Mach 1.0.16	0.9	0.9	1e-07	0.01	no	834877	2543887	22	-	Matlab	method --expected	-
23	HYPERGENES_CONTROLS	1934	Illumina 1M	Beadstudio	22	Mach 1.0.16	0.9	0.9	1e-07	0.01	no	834877	2543887	22	-	Matlab	method --expected	-
24	KORA_F3	1644	Affymetrix 500K	BRLMM	21	Impute v1.0.0	0.93	0.95	1e-06	0.01	no	379392	2626310	22	-	snptest v2.1.1	method --expected	filtered for callrate >=0.95
25	KORA_S4	1814	Affymetrix 6.0 (1000K)	Birdseed2	22	Impute v0.4.2	0.93	no	no	no	no	909622	2817375	22	-	snptest v2.1.1	method --expected	filtered for callrate >=0.95
26	Lifelines	9480	Illumina Cyto SNP12 v2	GenomeStudio	22	Beagle v3.1.0	0.95	0.98	1e-05	0.01	non-Caucasian (Principle Components Analysis); relatedness: pi-hat > 0.4; gender mismatch	257581	2472812	24	-	PLINKv1.07	-	-
27	MICROS	1281	Illumina HumanHap300v2	BeadStudio	22	MACH (1.0.16)	0.97	0.98	1e-06	0.01	no	301567	2543888	22	-	ProbABEL	method --mmscore	mmscore accounts for relatedness
28	NESDA/NTR	4164	Affymetrix 6.0 (1000K), Illumina 317, Illumina 660, Illumina Omni Express 1M	Afyymetrix / Perlegen + BeadStudio	22	Impute 1.0	0.9	0.95	1e-05	0.01	> 1% duplicate and / or Mendel errors, Heterozygosity F < -0.10 & F > 0.10, Allele frequency difference vs. Hapmap > 0.15.	1.233.676 in total, on avarage 465474 per sample (311567 to 852298)	3857638 of which 2401535 pass full QC	22	see comments in other columns	snptest 1.15	method-proper	-
29	NFBC66	4772	Illumina Infinium 370cnvDuo	Bead Studio		Impute	>=95%	>=0.95	>10X10-4	>0%	no	328007	2460379	HapMap2	-	snptest v2.2.0	method score	-
30	Nurses Health study (NHS)	2265	Affymetrix Genome-Wide Human 6.0 array	Birdseed calling algorithm	22	MACH (1.0.16)	0.9	>=0.98	>10X10-4	no	no	704409	2346782	HapMap2		ProbABEL	method --mmscore
31	ORCADES	859	Illumina HumanHap300v2	BeadStudio	22	MACH (1.0.16)	0.97	0.98	1e-06	0.01	no	293607	2543888	22	-	ProbABEL	method --mmscore	mmscore accounts for relatedness
32	PREVEND	3622	Illumina CytoSNP12 v2	GenomeStudio	NA- clustered using our own data	Beagle	>=95%	>=95%	1e-05	0.01	1) related individuals 2) sample outliers based on 16,842 independent SNPs. Samples were excluded when Z-score > 3 on the first 5 PCA's . 3) sex inconsistencies	232571	2269099	22	-	Plink 1.07	--dosage format=1
33	PROCARDIS	7502	Illumina 1M, Illumina 610K	BeadStudio	22	MACH (1.0.16)	>=95%	>=95%	1e-06	0.01	1) ethnic outliers; 2) Missing body weight and height.	460920	2543888	22		STATA	linear model	familial clustering was taken into account using a robust (sandwich) estimator of the variance
34	RS-I	5373	Illumina / HumanHap 550K V.3 ADHumanHap 550 V.3 DUO;	Genomestudio Genecall	22	MACH1.0	0.95	0.98	1e-06	0.01	1) heterozygosity ; 2) ethnic outliers 3) related individuals and duplicates; 4) Gender Mismatches	512349	2448227	22		MACH2QTL via GRIMP
35	RS-II	1911	Illumina / HumanHap 550K V.3 ADHumanHap 550 V.3 DUO;	Genomestudio Genecall	22	MACH1.0	0.95	0.98	1e-06	0.01	1) heterozygosity ; 2) ethnic outliers 3) related individuals and duplicates; 4) Gender Mismatches	466389	2448227	22		MACH2QTL via GRIMP
36	RS-III	1927	Illumina / HumanHap 610 QUAD	Genomestudio Genecall	22	MACH1.0	0.95	0.98	1e-06	0.01	1) heterozygosity ; 2) ethnic outliers 3) related individuals and duplicates; 4) Gender Mismatches	514073	2448227	22		MACH2QTL via GRIMP
37	SardiNIA	4576	Affymetrix 10, 500K, 6.0	BRLMM (10K and 500K), Birdseed2 (6.0)	22	MACH	0.95	0.90 (10K,500K), 0.95 (6.0)	1e-06	0.05 (10K,500K), 0.01 (6.0)	no	731,209 (autosomals) and 28,004 (chrX)	2353985	22	-	Merlin	--fastassoc	-
38	SHIP	4081	Affymetrix 6.0 (1000K)	Birdseed2	22	Impute v0.5.0	0.92	no	no	no	no	869224	2748910	22	-	QUICKTEST v0.95	--method-mean	Excluded duplicate samples (by IBS) and individuals with reported/genotyped gender mismatch
39	Sorbs	941	500K Affymetrix GeneChip (250K Sty and 250K Nsp arrays, Affymetrix, Inc) and Affymetrix Genome‐Wide Human SNP Array 6.0	BRLMM algorithm (Affymetrix, Inc) for 500K and Birdseed Algorithm for Genome‐Wide Human SNP Array 6.0	22	IMPUTE	≥ 94%	≥ 95%	> 10‐4	>1%	1) gender mismatch; 2) ethnic outliers; 3) duplicates; 4) Missing body weight and height.		2514716	22		ProbABEL
40	TwinsUK	3634	Illumina 317, Illumina 660, Illumina Omni Express 1M	Illuminus	22	Impute V2.0	>0.98	>0.97	>10X10-6	>1%	ethnic outliers in MDS analysis, >=2% heterozygosity, indiviudals showing cryptic relatedness, sex discordance, discordance with previous genotype	up to 874,733	3044097	22	-	GenABEL	method --mmscore	mmscore accounts for relatedness
41	WGHS	23294	Illumina HumanHap300 Duo+ or iSelect	Beadstudio v3.3	22	Mach 1.0.16	0.9	0.98	>10-6	>1%	none	339596	2608509	22	-	ProbABEL	-	-
42	T2D-WTCCC	1999	Affymetrix 500K	Chimo		Impute	>=97%	>=0.95	>10X10-6	>0%		387667	2424374	HapMap2	-	snptest v2.2.0	method score	-
43	YFS	2443	Illumina Human670-QuadCustom	Illuminus	22	MACH	0.95	0.95	1e-06	0.05	no	546677	2543887	ncbi build 36.1	-	ProbABEL	-	-
2nd stage studies
Metabochip
1	DIAGEN.CASES	439	Illumina MetaboChip	BeadStudio version 3.3.7, Gentrain version 1.2	-	-	≥ 98.15%	0.95	no	no	no	-	-	-	-	EMMAX	-	-
1	DIAGEN.CONTROLS	1085	Illumina MetaboChip	BeadStudio version 3.3.7, Gentrain version 1.3	-	-	≥ 98.15%	0.95	no	no	no	-	-	-	-	EMMAX	-	-
2	DPS.DRSEXTRA.FIN-D2D2007.FUSIONS2.METSIM.CASES	2904	Illumina MetaboChip	BeadStudio version 3.3.7, Gentrain version 1.0	-	-	≥ 98.15%	0.95	no	no	no	-	-	-	-	EMMAX	-	-
2	DPS.DRSEXTRA.FIN-D2D2007.FUSIONS2.METSIM.CONTROLS	6583	Illumina MetaboChip	BeadStudio version 3.3.7, Gentrain version 1.1	-	-	≥ 98.15%	0.95	no	no	no	-	-	-	-	EMMAX	-	-
3	Ely	1602	Illumina Metabochip	GeneCall	Build 36	-	0.95	0.9	1e-06	>0	no	149302	-	-	-	PLINK	-	-
4	EPIC_T2D	727	Illumina Metabochip	GeneCall	Build 36	-	0.95	0.9	1e-06	>0	no	143294	-	-	-	PLINK	-	-
4	EPIC_nonT2D	963	Illumina Metabochip	GeneCall	Build 36	-	0.95	0.9	1e-06	>0	no	143294	-	-	-	PLINK	-	-
5	Fenland	3186	Illumina Metabochip	GeneCall	Build 36	-	0.95	0.9	1e-06	>0	no	167085	-	-	-	PLINK	-	-
6	Health 2006	2503	Cardiometabo chip Infinium HD	Illumina genome Studio 2011 ver 1.2	-	-	>0,95	>95%	-	-	no	151738	-	-	-	PLINK	-	-
7	HUNT.TROMSO.CASES	1297	Illumina MetaboChip	BeadStudio version 3.3.7, Gentrain version 1.4	-	-	≥ 98.15%	0.95	no	no	no	-	-	-	-	EMMAX	-	-
7	HUNT.TROMSO.CONTROLS	1475	Illumina MetaboChip	BeadStudio version 3.3.7, Gentrain version 1.5	-	-	≥ 98.15%	0.95	no	no	no	-	-	-	-	EMMAX	-	-
8	Inter99	4178	Illumina MetaboChip	Illumina genome Studio 2011 ver 1.1	-	-	>0,95	>95%	-	-	no	151871	-	-	-	PLINK	-	-
9	KORA F3	1460	Illumina MetaboChip
10	KORA S4	1190	Illumina MetaboChip
11	NSHD	2464	Illumina Metabochip	GeneCall	Build 36	-	0.95	0.9	1e-06	>0	no	150443	-	-	-	PLINK	-	-
12	THISEAS	1492	Illumina Cardio-MetaboChip	GenoSNP	-	-	-	-	-	-	no	-	-	-	-	Plink	-	-
GWAS
1	CM.GOYA	787	Illumina 610 Quad	Illumina Genome Studio	release 22	Mach 1.0.16	>0,95	>95%	1e-07	0.01	ethnic outliers in MDS analysis, >35% & <30.2% heterozygosity, indiviudals showing cryptic relatedness, sex discordance, discordance with previo	545349	2543887	release 22	-	Plink, Mach	method --linear, --mach2qtl	-
2	HELIC-HA	1140	HumanOmniExpress-12v1	Gencall	-	Impute v1.0.0	0.98	0.99 for MAF < 0.05 0.95 for MAF ≥ 0.05	0.0001	0.01	no	622436	2588502	22	-	ProbABEL-0.2.0	GenABEL to calculate kinship, ProbABEL mmscore method	-
3	HELIC-HP	747	HumanOmniExpress-12v1	Gencall	-	Impute v1.0.0	0.98	0.99 for MAF < 0.05 0.95 for MAF ≥ 0.05	0.0001	0.01	no	626714	2586884	22	-	ProbABEL-0.2.0	GenABEL to calculate kinship, ProbABEL mmscore method	-
4	HERITAGE	501	Illumina HumanCNV370	Illumina GenomeStudio	22	MACH v1.0.16	0.7	no	no	no	no	324607	2543887	22	na	ProbABEL	palinear	-
5	LOLIPOP_EW_A	587	Affymetrix 500K	BRLMM	-	MACH	0.95	0.9	1e-06	0.01	no	374773	2557252	21	-	mach2qtl	method --expected	-
6	LOLIPOP_EW_P	650	Perlegen Custom	BeadStudio	-	MACH	0.95	0.9	1e-06	0.01	no	184469	2557252	21	-	mach2qtl	method --expected	-
7	LOLIPOP_EW610	925	Illumina Human610	BeadStudio	-	MACH	0.95	0.9	1e-06	0.01	no	544620	2543887	22	-	mach2qtl	method --expected	-
8	NTRNESDA	830	Perlegen-Affymetrix 5.0, Affymetrix 6.0, Illumina 317, Illumina 660, Illumina Omni Express 1M	Birdseed2	22	Impute v1, minimach, beagle 3.2	>0.90	>0.95	1e-05	0.01	> 1% duplicate and / or Mendel errors, Heterozygosity F < -0.10 & F > 0.10, Allele frequency difference vs. Hapmap > 0.15.	min : 311567, max: 932824.	3857638 of which 2401535 pass full QC	22	Subsets of individuals were genotyped on different platforms. Imputation and QC was performed in each subset separately and - after combining all data from different platforms -on the entire sample.	snptest v2.4.1	method-score	Covariate for imputation subset was included
9	QFS	895	Ilumina 610 Quad	BeadStudio	22	MACH	0.9	0.95	0.0001	0.01	no	543713	2428100	22	-	GWAF v2.0	LME	-
10	TRAILS-Pop	1578	Illumina Cyto SNP12 v2	GenomeStudio	22	-	0.95	0.95	0.0001	0.01	Individuals: non-caucasians, duplicates, MZ twin with lowest call rate, sex mismatches: SNPs: chrX SNPs >1% heterozygous in men	260077	2631501	22	-	snptest v2.2.0	-method score -use_raw_phenotypes	-
