# Supplementary material for: A principal component meta-analysis on multiple anthropometric traits identifies novel loci for body shape
Source: Nat Commun. 2016 Nov 23;7:13357. doi: 10.1038/ncomms13357 (PMC5114527; doi:10.1038/ncomms13357)
Supplement: Supplementary Data 2 — Transferability of novel loci in other anthropometric GWAS [file ncomms13357-s3.xls]

## Sheet: Supplementary Data 1
Supplementary Data 1: Association results for 189 GWAS-significant loci.
									EAF	1st stage meta analysis						2nd stage meta analysis						1st + 2nd stage combined meta analysis						Conditional analyses (on most recent GIANT-associations)			GIANT results (Speliotes et al Nature Genetics 2010)
								alleles	1st stage																			all traits			BMI			Height			WHR
SNP (lead SNP)	trait	Chr	pos	gene	genes within 60kb	next gene	distance from next gene	effect/other	mean	beta	se(beta)	pval (GC)	N	I2	pval(het)	beta	se(beta)	pval	N	I2	pval(het)	beta	se(beta)	pval	N	I2	pval(het)	beta	se	p-value	pval	N	consistent	pval	N	consistent	pval	N	consistent
rs1841499	avPC1	1	72609044	.	.	NEGR1	88179	T/A	0.6167	0.0553	0.0093	2.71e-09	132467	0	0.7599	0.0423	0.0343	0.2172	7733.99	43.2	0.04861	0.0544	0.009	1.346e-09	140201	0	0.513	-	-	-	7.42e-14	123856	+	0.7308	133764	-	0.76	77164	+
rs1514175 (rs1514174)	avPC1	1	74764232	TNNI3K	C1orf173,TNNI3K	TNNI3K	18464	A/G	0.4284	0.0438	0.0093	2.461e-06	128836	31.6	0.00496	0.0445	0.0143	0.001819	39896	15.2	0.2083	0.044	0.0078	1.654e-08	168732	26	0.006825	-	-	-	1.41e-09	123835	+	0.427	133768	-	0.18	77149	-
rs12401738	avPC1	1	78219349	.	DNAJB4,FUBP1,NEXN	FUBP1	1984	A/G	0.353	0.06	0.0094	1.817e-10	132486	18.3	0.08624	0.0496	0.0149	0.0008827	39886	4.2	0.3964	0.057	0.008	7.251e-13	172372	13.4	0.1196	-	-	-	2.97e-05	123861	+	0.01603	133824	+	0.064	77165	-
rs11165643	avPC1	1	96696685	.	.	PTBP2	263280	T/C	0.5822	0.0515	0.0092	2.048e-08	130910	0.1	0.4769	0.0444	0.0144	0.002021	39878	11.8	0.2627	0.0494	0.0078	1.802e-10	170788	2.9	0.3941	-	-	-	7.65e-07	123861	+	0.08929	133815	+	0.17	77166	-
rs633715	avPC1	1	176119203	.	SEC16B	SEC16B			0.1958	0.0933	0.0113	1.883e-16	132398	13.5	0.1615	0.0884	0.022	5.651e-05	25423	0	0.6731	0.0923	0.0101	4.297e-20	157821	6	0.3059	0.01743	0.00614	0.004537	4.75e-13	123862	+	0.2183	133795	+	0.97	77165	-
rs11127483	avPC1	2	613691	.	TMEM18	TMEM18	44283	A/G	0.8192	0.1125	0.0119	3.38e-21	132289	0	0.6182	0.1193	0.0422	0.004678	7734	45.3	0.03824	0.113	0.0115	5.833e-23	140023	4.5	0.3573	-	-	-	8.23e-22	123856	+	0.2445	133751	+	0.018	77159	-
rs12986742	avPC1	2	58828647	.	.	FANCL	506629	C/T	0.4712	0.0474	0.009	1.209e-07	132481	0	0.803	0.0857	0.0323	0.008028	7731	2.8	0.4185	0.0502	0.0087	7.227e-09	140212	0	0.7716	0.04525	0.00897	4.59959e-07	0.0104	123680	+	0.9278	133546	-	0.36	77068	+
rs7570971 (rs1375131)	avPC1	2	135554376	RAB3GAP1	YSK4,RAB3GAP1	RAB3GAP1	28054	C/A	0.6425	0.0551	0.0102	6.666e-08	128806	0	0.7611	0.0326	0.0153	0.03312	38394	0	0.7715	0.0482	0.0085	1.374e-08	167200	0	0.8471	0.0349	0.009	0.000104774	0.00332	123850	+	0.001607	132907	+	0.25	77155	+
rs3911063	avPC1	3	85989618	CADM2	CADM2	CADM2	131297	T/C	0.6594	0.0494	0.0095	2.135e-07	132041	14.3	0.1478	0.0633	0.0354	0.07404	7723	7.3	0.3727	0.0503	0.0092	4.117e-08	139764	12.5	0.1652	0.03495	0.00894	9.23027e-05	0.00109	123833	+	0.042	131987	+	0.79	77136	-
rs7640424	avPC1	3	109302753	.	IFT57,CD47	CD47	10128	C/T	0.6855	0.05	0.01	5.401e-07	131641	0	0.9996	0.0492	0.0155	0.001459	39903	6.5	0.3542	0.0498	0.0084	3.175e-09	171544	0	0.9931	0.04991	0.00999	5.80404e-07	0.00721	123856	+	0.7435	133799	+	0.25	77160	-
rs1582874	avPC1	3	142597909	ZBTB38	ZBTB38	ZBTB38	53413	C/T	0.4453	0.0564	0.009	3.035e-10	132284	13.4	0.1644	0.038	0.0335	0.2566	7734	0	0.7622	0.0552	0.0087	2.205e-10	140018	7.7	0.2742	-	-	-	0.0585	123863	+	3.52e-49	133842	+	0.14	77166	-
rs7647305	avPC1	3	187316984	.	DGKG,ETV5	ETV5	7413	C/T	0.7964	0.059	0.0113	1.951e-07	132548	9	0.2566	0.0558	0.0181	0.002036	38411	0	0.7125	0.0581	0.0096	1.348e-09	170959	0.9	0.4539	0.00676	0.00539	0.210418	1.28e-12	123821	+	0.3717	133719	-	0.78	77160	-
rs10938397	avPC1	4	44877284	.	.	GNPDA2	453915	G/A	0.4349	0.0658	0.0094	2.701e-12	126953	0	0.6819	0.066	0.0143	4.228e-06	39853	0	0.5857	0.0659	0.0079	5.09e-17	166806	0	0.7582	-	-	-	4.35e-17	123849	+	0.3665	133824	+	0.45	77158	-
rs2307111	avPC1	5	75039434	C5orf37	C5orf37	C5orf37	4602	T/C	0.5947	0.0637	0.0092	4.022e-12	128296	33.1	0.003012	0.0174	0.0143	0.2257	39894	0	0.9386	0.0501	0.0077	9.095e-11	168190	21.7	0.02314	0.00617	0.00335	0.0654402	4.3e-07	123712	+	0.6118	133591	+	0.33	77132	-
rs943466 (rs2281819)	avPC1	6	33839765	.	C6orf125,IHPK3,MLN,LEMD2	LEMD2	7203	G/A	0.7587	0.0525	0.0105	6.386e-07	132278	16.3	0.1143	0.0397	0.0164	0.01566	39896	0	0.9559	0.0488	0.0088	3.465e-08	172174	0.8	0.4577	0.04869	0.00983	7.27674e-07	0.000267	123782	+	0.04458	133722	-	0.54	77087	+
rs987237	avPC1	6	50911009	TFAP2B	TFAP2B	TFAP2B	12275	G/A	0.1821	0.0743	0.012	6.31e-10	132416	21.6	0.05052	0.0566	0.0183	0.002039	39898	4.7	0.3859	0.069	0.01	6.253e-12	172314	15.8	0.08052	-	-	-	5.97e-16	123860	+	0.266	133838	-	0.096	77167	+
rs9398172	avPC1	6	109101519	FOXO3	FOXO3	FOXO3	11145	A/G	0.6965	0.0466	0.0096	1.328e-06	132451	12	0.1904	0.1327	0.0349	0.0001449	7733	21.1	0.2297	0.0527	0.0093	1.28e-08	140184	16.9	0.08998	0.00993	0.0053	0.061007	0.00157	123810	+	5.13e-05	133767	+	0.28	77126	+
rs4536164 (rs4514364)	avPC1	11	27423685	LGR4	LIN7C,LGR4	LGR4	27225	A/C	0.312	0.0493	0.0101	1.03e-06	128809	15.4	0.1291	0.0384	0.0153	0.01193	39888	0	0.88	0.046	0.0084	4.861e-08	168697	2.7	0.3995	0.04438	0.01007	1.04286e-05	8.47e-05	123853	+	0.3594	132033	+	0.29	77207	+
rs7103411	avPC1	11	27656701	BDNF	BDNF	BDNF	19452	T/C	0.7847	0.0694	0.0109	1.814e-10	132496	0	0.7	0.0875	0.0175	5.419e-07	39900	0	0.9114	0.0745	0.0093	8.427e-16	172396	0	0.8958	-	-	-	9.15e-13	123864	+	0.597	133828	-	0.69	77214	+
rs297924	avPC1	12	48571328	FAIM2	FAIM2,BCDIN3D,AQP2	FAIM2	12659	C/T	0.4003	0.0542	0.0094	8.425e-09	132551	0	0.9338	0.0438	0.0347	0.2071	7729.01	0	0.896	0.0535	0.0091	3.738e-09	140280	0	0.9748	0.01662	0.00668	0.0128999	2.47e-09	123844	+	0.4139	132018	+	0.21	77163	-
rs7970350	avPC1	12	64646431	.	HMGA2	HMGA2	96	C/T	0.5049	0.0582	0.0091	1.392e-10	132437	0	0.4827	0.0088	0.0141	0.5315	39900	30.3	0.0404	0.0437	0.0076	1.116e-08	172337	16.7	0.06768	-	-	-	0.00269	123863	+	1.582e-32	133773	+	0.51	77166	+
rs4883723	avPC1	13	52982033	.	.	OLFM4	457846	A/G	0.1496	0.0669	0.0133	4.574e-07	127084	7.6	0.2909	0.0916	0.0206	8.7e-06	39898	0	0.6149	0.0742	0.0112	3.186e-11	166982	2.2	0.4146	0.0243	0.00924	0.00856601	2.51e-06	118633	+	0.9883	126805	-	0.62	71960	-
rs7141420	avPC1	14	78969207	NRXN3	NRXN3	NRXN3	153801	T/C	0.5246	0.0527	0.0091	6.235e-09	128231	26.4	0.01998	0.0482	0.0144	0.000803	39064	0	0.6462	0.0514	0.0077	2.329e-11	167295	16.5	0.07344	-	-	-	5.11e-07	123777	+	0.9819	133737	+	0.72	77094	+
rs4776970	avPC1	15	65867940	MAP2K5	MAP2K5,LBXCOR1	MAP2K5	18565	A/T	0.6353	0.048	0.0093	2.429e-07	132529	4	0.3771	0.0913	0.0313	0.003529	8653.01	0	0.9366	0.0515	0.0089	7.545e-09	141182	0	0.5695	0.01569	0.00638	0.013871	2.17e-08	123864	+	0.5189	133855	+	0.92	77166	-
rs12446632	avPC1	16	19842890	.	GPRC5B	GPRC5B	39238	G/A	0.8639	0.0799	0.0133	1.708e-09	132557	24.6	0.02761	0.0292	0.021	0.1647	39860	0	0.9295	0.0654	0.0112	5.911e-09	172417	12.4	0.1396	-	-	-	4.61e-11	123853	+	0.07201	133795	-	0.9	77167	-
rs11074446 (rs7188545)	avPC1	16	20162624	.	.	GP2	66688	T/C	0.8559	0.0641	0.0135	2.023e-06	120798	0	0.6796	0.0611	0.0201	0.002378	39879	3.4	0.4098	0.0632	0.0112	1.736e-08	160677	0	0.6528	0.06973	0.01344	2.12165e-07	0.000549	123827	+	1	133815	+	0.37	77135	-
rs8049439	avPC1	16	28745016	ATXN2L	ATXN2L,ATP2A1,LOC440350,TUFM,SH2B1	ATXN2L	3102	C/T	0.4084	0.0602	0.0091	3.196e-11	132558	21.4	0.05159	0.0384	0.0318	0.2274	8700	0	0.6242	0.0585	0.0087	2.197e-11	141258	16.5	0.0928	0.00595	0.003	0.0471077	1.48e-09	123826	+	0.4399	133803	+	0.4	77161	+
rs12597511	avPC1	16	31052720	PRSS8	FUS,VKORC1,ZNF646,POL3S,PRSS36,BCKDK,PRSS8,MYST1,ZNF668	PRSS8	1932	C/T	0.6252	0.0568	0.0103	3.684e-08	106927	0	0.6325	0.0345	0.0148	0.01992	38665	0	0.6435	0.0495	0.0085	4.688e-09	145592	0	0.698	-	-	-	0.114	67240	+	0.3845	75766	+	-	-	-
rs1121980	avPC1	16	52366748	FTO	FTO	FTO	71373	A/G	0.4294	0.1552	0.0092	4.496e-64	111843	45.4	9.612e-06	0.1462	0.0143	1.398e-24	39897	0	0.8066	0.1526	0.0077	1.49e-86	151740	32.5	0.000541	0.01544	0.00396	9.82883e-05	1.78e-57	123845	+	0.08521	133830	-	0.055	77154	+
rs969438	avPC1	18	38194401	.	.	PIK3C3	278959	A/G	0.3237	0.0532	0.0098	4.863e-08	132459	0	0.6935	0.0536	0.0349	0.1242	7734	0	0.4633	0.0532	0.0094	1.684e-08	140193	0	0.7181	0.03093	0.00844	0.000246384	2.21e-05	123837	+	0.5857	133803	+	0.11	77149	+
rs6567160	avPC1	18	55980115	.	.	MC4R	209428	C/T	0.2351	0.1118	0.0107	9.555e-26	132376	17.7	0.09323	0.0685	0.0168	4.507e-05	39901	0	0.7077	0.0993	0.009	3.684e-28	172277	11.6	0.1568	-	-	-	1.82e-22	123864	+	4.984e-06	133802	+	0.7	77166	+
rs2284746	avPC2	1	17179262	MFAP2	SDHB,MFAP2,CROCC,ATP13A2	MFAP2	464	G/C	0.5243	0.0401	0.0052	1.544e-14	132340	9.7	0.2406	0.046	0.0178	0.009936	7733.99	19.4	0.2475	0.0406	0.005	4.407e-16	140074	10.1	0.2161	-	-	-	0.0778	123856	+	5.638e-15	132910	+	0.43	77164	-
rs2903545	avPC2	1	23413695	.	HTR1D,LUZP1	HTR1D	19886	T/C	0.6	0.0296	0.0051	6.485e-09	132855	0	0.7648	0.0184	0.0075	0.0139	39895	31.3	0.03436	0.0261	0.0042	6.453e-10	172750	5.8	0.3074	-	-	-	0.568	123864	-	2.091e-06	133821	+	0.00044	77166	+
rs11209376	avPC2	1	41270935	SCMH1	CTPS,SCMH1,SLFNL1	SCMH1	5472	G/A	0.2226	0.0328	0.006	5.881e-08	132815	8.9	0.2589	0.0331	0.0088	0.0001685	39903	12.9	0.2443	0.0329	0.005	3.231e-11	172718	8.4	0.2325	0.00373	0.00302	0.217333	0.0827	123865	-	2.774e-09	133839	+	0.38	77167	+
rs17391694	avPC2	1	78396214	.	GIPC2	GIPC2	20515	T/C	0.1261	0.0478	0.0094	3.372e-07	111944	4.3	0.3744	0.0338	0.0115	0.003388	38449	0	0.7717	0.0422	0.0073	6.74e-09	150393	0	0.5906	-	-	-	0.000152	119001	-	5.921e-07	128981	+	0.38	73051	+
rs7536458	avPC2	1	118666125	.	.	SPAG17	136768	T/G	0.7491	0.0348	0.0058	2.127e-09	132894	1.6	0.4394	0.0419	0.0085	8.152e-07	39900	29.3	0.04644	0.0371	0.0048	1.038e-14	172794	11.2	0.1659	-	-	-	0.0867	123854	+	5.375e-13	132031	+	0.0016	77165	-
rs11205303	avPC2	1	148173037	MTMR11	SF3B4,OTUD7B,SV2A,HIST2H2AC,HIST2H2AB,MTMR11,HIST2H2BE,BOLA1	MTMR11	1830	C/T	0.3801	0.0527	0.0063	5.142e-17	114710	0	0.7858	0.0492	0.0077	1.906e-10	39064	27	0.06866	0.0513	0.0049	6.961e-26	153774	1.4	0.4392	0.0115	0.00418	0.00593489	0.394	118945	+	1.693e-17	127125	+	0.33	72856	+
rs1752388 (rs2298265)	avPC2	1	149549465	PI4KB	ZNF687,SELENBP1,RFX5,PSMD4,PI4KB	PI4KB	15883	A/C	0.8763	0.0366	0.0077	2.061e-06	132893	26.1	0.01995	0.038	0.0117	0.001181	39070	34.5	0.02241	0.037	0.0064	8.611e-09	171963	27.9	0.00373	-	-	-	0.605	123862	+	0.006989	133847	+	0.02	77166	+
rs905938	avPC2	1	153258013	DCST2	FLAD1,CKS1B,SHC1,EFNA3,PYGO2,ZBTB7B,DCST1,ADAM15,DCST2,EFNA4,LENEP	DCST2	386	C/T	0.2632	0.0397	0.0063	2.695e-10	128575	29.8	0.008243	0.0336	0.0085	7.861e-05	39900	25	0.08165	0.0375	0.0051	1.203e-13	168475	27.2	0.00452	-	-	-	0.155	119403	-	1.454e-05	127513	+	5.97e-05	72787	+
rs11584955	avPC2	1	170404728	DNM3	DNM3	DNM3	243751	A/C	0.3233	0.0366	0.0055	1.97e-11	128604	19.1	0.07863	0.0356	0.0227	0.1167	5412	0	0.6449	0.0365	0.0053	8.103e-12	134016	14.9	0.1272	0.00361	0.00308	0.240684	0.98	123864	-	1.708e-08	133799	+	0.055	77167	+
rs1014719	avPC2	1	175069389	PAPPA2	PAPPA2,ASTN1	PAPPA2	9202	T/G	0.5679	0.0286	0.0051	2.051e-08	132825	0	0.8833	0.0235	0.0075	0.001648	38410	0	0.7446	0.027	0.0042	1.562e-10	171235	0	0.9333	-	-	-	0.0523	123863	-	2.364e-08	133832	+	0.068	77166	+
rs1046934	avPC2	1	182290152	C1orf19	GLT25D2,C1orf19	C1orf19	2684	C/A	0.3661	0.0335	0.0055	8.249e-10	128638	16.1	0.1191	0.0348	0.0078	7.201e-06	38403	0	0.4889	0.0339	0.0045	4.389e-14	167041	9.9	0.1974	-	-	-	0.139	123842	+	6.43e-22	132016	+	0.023	77163	-
rs1415288	avPC2	1	217809168	.	.	SLC30A10	345060	C/A	0.2819	0.0457	0.0057	9.978e-16	132704	0	0.6479	0.0284	0.0214	0.184	6242	41.9	0.06986	0.0446	0.0055	6.015e-16	138946	1.6	0.4379	-	-	-	0.11	123864	-	1.022e-05	133742	+	8.67e-12	77167	+
rs12093031 (rs10799424)	avPC2	1	225810498	.	ZNF678	ZNF678	7368	T/C	0.8204	0.0319	0.0065	1.008e-06	132736	19.4	0.07295	0.0251	0.0098	0.01046	38380	39.5	0.008103	0.0298	0.0054	3.68e-08	171116	25.9	0.007158	0.003	0.00255	0.238967	0.202	123842	+	1.334e-08	133814	+	0.32	77151	-
rs2278483	avPC2	2	24893586	CENPO	NCOA1,CENPO,LOC391356,ADCY3	ADCY3	1955	T/C	0.2362	0.0387	0.0059	6.769e-11	132890	17.7	0.09413	0.0374	0.0086	1.3e-05	39900	0	0.8917	0.0383	0.0049	3.574e-15	172790	4.1	0.3561	-	-	-	0.00123	123838	+	2.03e-12	133800	+	0.69	77154	+
rs2289195	avPC2	2	25316987	DNMT3A	DNMT3A	DNMT3A	7638	A/G	0.4282	0.0316	0.0051	5.796e-10	132278	0	0.7715	0.0294	0.0074	6.802e-05	39902	0	0.5726	0.0309	0.0042	1.89e-13	172180	0	0.8117	-	-	-	0.00221	123852	+	3.622e-12	132900	+	0.53	77156	-
rs1545552	avPC2	2	33213842	LTBP1	LTBP1	LTBP1	662	G/A	0.7239	0.0316	0.0059	9.904e-08	127413	0	0.8319	0.031	0.0082	0.0001617	39884	0	0.8913	0.0314	0.0048	5.546e-11	167297	0	0.951	-	-	-	0.132	122806	+	4.559e-06	130943	+	0.16	76230	+
rs6740539	avPC2	2	46858292	.	SOCS5	SOCS5	14862	G/T	0.6961	0.0288	0.0056	2.388e-07	132893	0	0.6565	0.0193	0.0079	0.0148	39901	0	0.7722	0.0256	0.0046	2.041e-08	172794	0	0.8005	0.02051	0.00521	8.22265e-05	0.763	123829	-	1.451e-05	132001	+	0.21	77153	+
rs3791675	avPC2	2	55964813	EFEMP1	EFEMP1	EFEMP1	18208	C/T	0.7566	0.0507	0.0058	2.694e-18	132729	12.8	0.1747	0.0621	0.0084	1.62e-13	39900	3.7	0.4051	0.0544	0.0048	4.489e-30	172629	9.6	0.2017	-	-	-	0.224	123838	+	2.403e-20	133824	+	0.32	77152	-
rs1913671	avPC2	2	88680998	EIF2AK3	EIF2AK3	EIF2AK3	27111	C/T	0.3434	0.0326	0.0052	4.192e-10	132881	19.5	0.07172	0.013	0.0076	0.08631	39902	18.5	0.1585	0.0264	0.0043	8.255e-10	172783	20.6	0.02958	-	-	-	0.824	123821	+	8.294e-09	133806	+	0.61	77148	+
rs1478576	avPC2	2	217992769	.	.	TNS1	379987	T/C	0.6666	0.0323	0.0055	3.217e-09	132840	0	0.7604	0.0459	0.0208	0.02725	6242	0	0.5344	0.0332	0.0053	4.328e-10	139082	0	0.7877	-	-	-	0.927	123855	-	2.94e-06	133842	+	0.0029	77158	+
rs3103267	avPC2	2	232696826	DIS3L2	DIS3L2	DIS3L2	162290	C/A	0.723	0.034	0.0057	2.343e-09	132863	12.3	0.1843	0.0426	0.0214	0.04619	6241.99	0	0.7288	0.0346	0.0055	3.467e-10	139105	7.3	0.2852	-	-	-	0.386	123855	+	1.283e-09	133833	+	0.23	77158	-
rs2270894	avPC2	3	9950386	.	TMEM111,IL17RC,CIDEC,PRRT3,CRELD1,JAGN1,IL17RE	IL17RC	73	C/G	0.7757	0.048	0.0091	1.474e-07	92782.9	12.3	0.2103	0.058	0.0302	0.05447	5759	0	0.8875	0.0488	0.0087	2.088e-08	98541.9	4.1	0.3799	0.04684	0.00909	2.55805e-07	0.957	107241	-	0.01977	112986	+	0.085	63178	+
rs2581830	avPC2	3	53109138	RFT1	RFT1,SFMBT1	RFT1	9288	T/C	0.3966	0.0316	0.0051	5.796e-10	132841	4.9	0.3552	0.0136	0.0179	0.4474	7733	0	0.6736	0.0302	0.0049	6.955e-10	140574	1.4	0.4432	-	-	-	0.929	123823	-	7.268e-08	133778	+	0.042	77142	+
rs9833926	avPC2	3	56625218	CCDC66	CCDC66,C3orf63	C3orf63	4400	A/G	0.5406	0.0285	0.005	1.058e-08	132870	0	0.7205	0.0311	0.0073	2.039e-05	39865	20.2	0.1365	0.0293	0.0041	1.16e-12	172735	0	0.4971	-	-	-	0.149	123863	-	9.813e-07	133828	+	0.47	77166	-
rs6439168	avPC2	3	130533633	.	H1FX,C3orf37,COPG	H1FX	15826	G/A	0.7916	0.0408	0.0062	3.711e-11	132794	6.5	0.3151	0.0205	0.0212	0.3332	7730	0	0.5607	0.0392	0.006	4.473e-11	140524	4	0.3706	-	-	-	0.525	123853	+	9.063e-10	133829	+	0.22	77158	+
rs724016	avPC2	3	142588260	ZBTB38	ZBTB38	ZBTB38	62516	G/A	0.4406	0.0745	0.0051	2.519e-48	128093	0	0.7764	0.0655	0.0074	7.627e-19	39903	40.2	0.005781	0.0716	0.0042	3.443e-65	167996	10.5	0.1821	-	-	-	0.0632	123861	-	4.47e-52	133846	+	0.096	77168	+
rs13094143	avPC2	3	173456481	FNDC3B	FNDC3B	FNDC3B	144699	T/C	0.3327	0.0337	0.0055	6.545e-10	128218	19.6	0.07166	0.0063	0.0211	0.7645	6236	53.5	0.01774	0.032	0.0053	1.92e-09	134454	25.6	0.01665	0.00849	0.0041	0.0384673	0.501	123860	+	2.979e-09	133809	+	0.91	77165	-
rs519384	avPC2	3	173651201	.	GHSR,TNFSF10,FNDC3B	GHSR	2304	A/T	0.3011	0.0391	0.0057	6.518e-12	127706	0	0.9434	0.0275	0.0215	0.2014	6242	8.7	0.3609	0.0383	0.0055	3.442e-12	133948	0	0.9284	0.01081	0.00333	0.00118748	0.845	123854	-	1.741e-13	132034	+	0.62	77162	-
rs720390	avPC2	3	187031377	.	IGF2BP2	IGF2BP2	5856	A/G	0.3841	0.0318	0.0055	5.594e-09	127428	23.9	0.03296	0.0346	0.0076	5.87e-06	38396	0	0.8868	0.0328	0.0045	1.938e-13	165824	10.2	0.1906	-	-	-	0.018	123727	+	1.616e-10	133653	+	0.45	77056	-
rs6853216	avPC2	4	17579753	LCORL	LCORL	LCORL	52721	C/T	0.846	0.0789	0.0071	1.452e-28	128240	0	0.6834	0.0224	0.0236	0.3412	7733.01	57.6	0.005027	0.0742	0.0068	9.776e-28	135973	13.1	0.1534	-	-	-	0.382	123865	-	1.353e-27	133855	+	0.28	77168	+
rs4694504	avPC2	4	73715555	.	.	ADAMTS3	62175	G/A	0.4695	0.0295	0.0051	7.288e-09	127938	0	0.7666	0.0095	0.0178	0.5939	7734	0	0.4922	0.028	0.0049	1.146e-08	135672	0	0.7609	-	-	-	0.779	123862	-	1.504e-06	133838	+	0.19	77166	+
rs1975474	avPC2	4	82397961	.	PRKG2	PRKG2	52722	G/T	0.3165	0.0472	0.0056	2.518e-17	123933	7.5	0.2949	0.0394	0.0079	6.517e-07	39070	18.5	0.1646	0.0446	0.0046	1.665e-22	163003	10.5	0.187	-	-	-	0.107	123839	-	3.211e-15	133771	+	0.82	77166	-
rs1562975	avPC2	4	109628057	.	.	RPL34	133113	A/G	0.301	0.0283	0.0056	3.842e-07	128128	17.7	0.09516	0.0228	0.0081	0.004722	39893	0	0.6143	0.0265	0.0046	8.532e-09	168021	9	0.2181	-	-	-	0.212	123855	+	3.009e-05	133810	+	0.88	77164	+
rs12648786	avPC2	4	145741153	.	HHIP	HHIP	45469	A/G	0.4366	0.0434	0.006	7.246e-13	117291	15.8	0.1273	0.0274	0.0077	0.0003499	39072	0	0.9608	0.0374	0.0047	2.954e-15	156363	1.7	0.4303	0.00732	0.00455	0.107311	0.73	123846	+	5.075e-12	132026	+	0.0048	77158	+
rs7689420	avPC2	4	145787802	HHIP	HHIP	HHIP	1180	C/T	0.8351	0.0722	0.007	5.879e-25	128237	4.1	0.3768	0.059	0.0098	1.568e-09	39899	15.9	0.1965	0.0677	0.0057	1.297e-32	168136	7.4	0.2607	-	-	-	0.224	123862	+	1.376e-29	133841	+	0.32	77168	+
rs6450922	avPC2	5	32725475	.	NPR3	NPR3	21946	C/G	0.7583	0.0437	0.0077	1.442e-08	115226	0	0.5511	0.041	0.009	5.208e-06	34875	17.8	0.1806	0.0426	0.0059	3.491e-13	150101	3.1	0.3907	0.01775	0.00568	0.00176426	0.688	119542	-	7.99e-09	125946	+	0.73	72855	+
rs7733331	avPC2	5	32864603	.	C5orf23,NPR3	C5orf23	37027	T/C	0.3999	0.0312	0.0052	2.253e-09	128065	11.1	0.2109	0.0269	0.0158	0.08856	8704	0	0.9939	0.0308	0.0049	4.619e-10	136769	0	0.5106	-	-	-	0.503	123824	-	6.715e-15	133797	+	0.14	77139	-
rs6894139	avPC2	5	88363538	.	.	MEF2C	148758	T/G	0.56	0.0277	0.0053	2.105e-07	123863	16.7	0.1109	0.0281	0.0073	0.0001279	39893	9.9	0.2944	0.0278	0.0043	8.537e-11	163756	13.2	0.1247	-	-	-	0.446	123856	+	4.361e-09	133805	+	0.44	77164	+
rs274567	avPC2	5	131742308	SLC22A5	LOC441108,SLC22A5,SLC22A4	SLC22A5	8966	C/T	0.6046	0.0288	0.0052	3.418e-08	128165	0	0.8627	0.0429	0.018	0.01709	7726	0	0.8437	0.0299	0.005	2.199e-09	135891	0	0.9261	-	-	-	0.417	123851	+	2.919e-09	133830	+	0.056	77157	-
rs31198	avPC2	5	134400584	.	CATSPER3,PITX1	PITX1	2721	T/C	0.7464	0.0363	0.0058	4.213e-10	128216	8.6	0.2659	0.0276	0.0084	0.001004	39897	0	0.5187	0.0335	0.0048	2.265e-12	168113	4.2	0.3542	0.01071	0.00323	0.000914074	0.168	123835	+	6.596e-08	133784	+	0.08	77155	+
rs4282339	avPC2	5	168188818	SLIT3	SLIT3	SLIT3	162959	G/A	0.796	0.0348	0.0063	3.096e-08	127996	15	0.1361	0.0282	0.0092	0.002266	38405	0	0.7742	0.0327	0.0052	3.185e-10	166401	4.9	0.3348	-	-	-	0.828	123759	-	3.381e-10	133712	+	0.25	77068	+
rs153753	avPC2	5	171117576	.	.	FBXW11	103584	G/A	0.6546	0.0342	0.0053	1.478e-10	128258	0	0.8622	0.0051	0.0204	0.8007	6235	0	0.6998	0.0324	0.0051	2.82e-10	134493	0	0.8792	0.00629	0.00359	0.0792977	0.615	123852	+	8.294e-09	133793	+	0.18	77160	+
rs4868126	avPC2	5	171216074	.	FBXW11	FBXW11	5086	G/T	0.609	0.0277	0.0056	6.731e-07	123994	20.4	0.06351	0.0203	0.0076	0.007689	38397	0	0.8253	0.0251	0.0045	2.597e-08	162391	8.5	0.235	-	-	-	0.185	118923	+	1.133e-09	127095	+	0.1	72857	-
rs4868293	avPC2	5	172935497	.	FAM44B	FAM44B	31652	A/G	0.465	0.0364	0.0059	8.364e-10	125264	12.2	0.1893	0.0546	0.0213	0.01042	6242	0	0.5399	0.0377	0.0057	3.359e-11	131506	9.4	0.2354	0.02434	0.00512	1.9722e-06	0.041	123824	+	2.342e-09	133806	+	0.079	77156	+
rs2714354	avPC2	6	7257636	SSR1	CAGE1,SSR1	SSR1	798	T/C	0.7506	0.0352	0.0071	7.565e-07	97640.7	2.4	0.4226	0.0256	0.0105	0.0151	25662	16.3	0.2158	0.0322	0.0059	4.433e-08	123303	6.4	0.3126	0.02654	0.00692	0.00012599	0.65	67240	-	1.054e-05	73990	+	-	-	-
rs3812163	avPC2	6	7670759	.	BMP6	BMP6	1250	T/A	0.4575	0.0296	0.0052	1.413e-08	128017	7.4	0.2939	0.0164	0.0178	0.3551	7734	0	0.572	0.0286	0.005	1.051e-08	135751	4.4	0.3623	-	-	-	0.545	123711	+	6.659e-16	133633	+	0.75	77017	+
rs806794	avPC2	6	26308656	.	HIST1H4E,HIST1H4F,HIST1H1D,HIST1H2AD,HIST1H2BD,HIST1H1E,HIST1H2BE,HIST1H3E,HIST1H2AE,HIST1H3D,HIST1H2BG,HIST1H2BH,HIST1H3F,HIST1H2BF,HIST1H4D,HIST1H4G	HIST1H2BF	462	A/G	0.7027	0.0564	0.0058	2.888e-22	123675	4.3	0.3708	0.0541	0.0079	6.663e-12	39897	31.6	0.03304	0.0556	0.0047	1.315e-32	163572	13.7	0.1158	-	-	-	0.0592	123860	-	5.541e-26	132040	+	0.8	77166	+
rs7744253	avPC2	6	31131503	.	PSORS1C1,CDSN,C6orf15	C6orf15	55477	T/C	0.7086	0.0416	0.006	6.106e-12	118592	12.9	0.1797	0.0089	0.0188	0.6348	8155	0	0.6967	0.0386	0.0057	1.488e-11	126747	9.8	0.2262	0.00861	0.00481	0.0736841	0.208	123277	-	3.629e-10	131457	+	0.085	77165	+
rs2256183	avPC2	6	31488508	.	HLA-B,HCP5	HCP5	50429	A/G	0.4526	0.048	0.0053	2.401e-19	124622	7.1	0.303	0.0565	0.018	0.001679	7734	0	0.9752	0.0487	0.0051	1.024e-21	132356	0	0.5568	-	-	-	0.0141	123864	-	2.674e-14	132044	+	0.53	77167	+
rs6937696	avPC2	6	32525996	.	HLA-DRA,BTNL2	HLA-DRA	5197	C/T	0.3433	0.0399	0.0062	9.848e-11	102287	11.9	0.2246	0.0131	0.0206	0.5234	6497	41.7	0.07929	0.0377	0.0059	2.214e-10	108784	17.6	0.1109	0.00731	0.00432	0.0909441	0.0828	67240	-	0.001366	75766	+	-	-	-
rs7742369	avPC2	6	34273699	.	C6orf1,HMGA1	HMGA1	38928	G/A	0.1624	0.0496	0.0072	7.108e-12	124001	0	0.7124	0.0329	0.0245	0.1802	7731	34.2	0.1084	0.0483	0.0069	2.788e-12	131732	0	0.538	0.01568	0.00558	0.00497802	0.00746	123849	-	5.674e-15	133743	+	0.0084	77168	-
rs9462007	avPC2	6	34823319	.	C6orf107,C6orf106,SNRPC	SNRPC	9970	T/C	0.1527	0.0558	0.0072	1.235e-14	128149	22	0.04757	0.0573	0.0246	0.02001	7724	28.8	0.1554	0.0559	0.0069	5.857e-16	135873	22	0.03619	0.01427	0.00461	0.00194982	0.0107	123866	-	1.599e-12	132046	+	0.29	77169	-
rs3734254	avPC2	6	35502988	PPARD	PPARD,TEAD3,FANCE,RPL10A	PPARD	943	T/C	0.798	0.0434	0.0075	6.318e-09	102584	1.5	0.4423	0.0619	0.0239	0.009504	6478.99	0	0.8174	0.0451	0.0072	3.041e-10	109063	0	0.5956	0.01633	0.00623	0.00870259	0.519	67242	-	4.052e-09	75696	+	-	-	-
rs9357470	avPC2	6	45173591	SUPT3H	SUPT3H	RUNX2	230440	T/C	0.4251	0.0306	0.0053	9.857e-09	127396	0	0.7236	0.026	0.0182	0.1513	7734	31.2	0.134	0.0302	0.0051	2.803e-09	135130	0	0.5861	0.01817	0.00422	1.66914e-05	0.16	123861	+	1.178e-06	132041	+	0.11	77165	+
rs12209223	avPC2	6	76221309	FILIP1	FILIP1	FILIP1	38907	A/C	0.1147	0.0488	0.0085	1.101e-08	127924	5.3	0.3469	0.0533	0.0294	0.06981	7734	0	0.7011	0.0491	0.0082	1.757e-09	135658	0.2	0.4738	-	-	-	0.0367	123860	+	4.497e-11	132040	+	0.68	77165	+
rs920842	avPC2	6	81905390	.	.	FAM46A	606776	G/A	0.5348	0.0309	0.0051	1.373e-09	127899	0	0.7258	0.042	0.0178	0.01787	7734.01	0	0.6982	0.0317	0.0049	9.521e-11	135633	0	0.8026	0.00565	0.00257	0.0282022	0.279	123861	+	3.678e-10	133801	+	0.19	77165	+
rs314263	avPC2	6	105499438	.	LIN28B	LIN28B	12177	C/T	0.32	0.04	0.0055	2.277e-13	126353	0	0.9919	0.0383	0.0189	0.04318	7731	17.6	0.266	0.0399	0.0053	4.377e-14	134084	0	0.9794	-	-	-	0.759	123758	+	8.313e-18	133653	+	0.0034	77061	-
rs9488923 (rs2027850)	avPC2	6	116837768	DSE	FAM26F,DSE	DSE	28367	A/G	0.3582	0.0257	0.0053	1.471e-06	128182	0	0.5388	0.0254	0.0077	0.0009934	39893	0	0.6513	0.0256	0.0044	4.502e-09	168075	0	0.6765	0.01686	0.00482	0.000465701	0.6	123858	-	0.000148	133765	+	0.092	77164	+
rs9388490	avPC2	6	126746488	.	C6orf173	C6orf173	35047	T/C	0.4309	0.0445	0.0052	1.503e-17	128029	5.4	0.3429	0.0379	0.0199	0.05677	6242	30	0.1605	0.0441	0.005	1.932e-18	134271	7.9	0.2717	0.0105	0.00307	0.000640076	0.961	123864	-	1.635e-15	133769	+	0.14	77167	+
rs6569648	avPC2	6	130390812	L3MBTL3	L3MBTL3	L3MBTL3	9386	C/T	0.2335	0.048	0.0062	7.106e-15	128234	2	0.4284	0.0529	0.0088	1.568e-09	38410	3.6	0.4065	0.0496	0.0051	1.229e-22	166644	1	0.4517	-	-	-	0.0159	123835	-	8.929e-12	133810	+	0.002	77152	+
rs9389986	avPC2	6	142702807	GPR126	GPR126	GPR126	38049	T/A	0.7128	0.0524	0.0057	3.449e-20	127859	30.9	0.005948	0.0586	0.0083	2.102e-12	38386	11	0.2802	0.0544	0.0047	5.522e-31	166245	24.8	0.01046	-	-	-	0.203	123864	+	2.232e-18	133843	+	0.79	77167	+
rs827423	avPC2	6	152197890	ESR1	ESR1	ESR1	27512	G/A	0.4871	0.037	0.0053	4.142e-12	125993	19.7	0.07248	0.0486	0.02	0.01514	6235	0	0.7145	0.0378	0.0051	1.698e-13	132228	14.7	0.1296	0.00624	0.00225	0.00554821	0.439	118153	+	3.384e-09	128132	+	0.4	71959	+
rs1182199	avPC2	7	2829068	GNA12	GNA12	GNA12	21417	C/A	0.6858	0.052	0.0056	1.078e-20	128040	0	0.564	0.0674	0.0192	0.0004519	7734.01	0	0.9505	0.0532	0.0054	4.281e-23	135774	0	0.7622	0.00916	0.00276	0.000898185	0.537	123864	+	2.129e-22	133770	+	0.85	77167	+
rs2192476	avPC2	7	19578830	.	.	TWISTNB	122779	C/T	0.3727	0.0286	0.0053	8.394e-08	127930	2	0.4284	0.0394	0.0183	0.03153	7734	3.5	0.4115	0.0294	0.0051	7.375e-09	135664	1.2	0.447	0.01057	0.00404	0.00889802	0.0534	123861	+	3.074e-06	133756	+	0.97	77165	-
rs506154	avPC2	7	28168604	JAZF1	JAZF1	JAZF1	18358	T/C	0.2975	0.0406	0.0056	3.263e-13	128168	0	0.554	0.026	0.008	0.00108	39902	0.5	0.4609	0.0358	0.0046	6.036e-15	168070	0	0.5225	-	-	-	0.192	123862	+	2.991e-17	133836	+	0.84	77165	+
rs12673331	avPC2	7	46564586	.	.	IGFBP3	637190	A/G	0.7153	0.0306	0.0062	6.999e-07	126761	0	0.6841	0.0231	0.0079	0.003656	39073	6.1	0.3636	0.0277	0.0049	1.287e-08	165834	0	0.6295	0.0206	0.00581	0.000387462	0.864	123702	+	0.001691	133669	+	0.0043	77015	+
rs2282978	avPC2	7	92102346	CDK6	CDK6,FAM133B	CDK6	30174	C/T	0.341	0.0548	0.0053	9.9e-25	128236	0.9	0.4571	0.0462	0.0077	2.036e-09	39898	0	0.9553	0.052	0.0044	9.429e-33	168134	0	0.8055	0.00176	0.00206	0.391508	0.522	123783	+	8.889e-27	133754	+	0.33	77120	+
rs9650315	avPC2	8	57318152	.	RDHE2,CHCHD7,PLAG1	CHCHD7	24424	G/T	0.8635	0.063	0.0078	8.423e-16	127684	0	0.9723	0.0382	0.0269	0.1551	7734	20.1	0.2401	0.0611	0.0075	3.554e-16	135418	0	0.9354	-	-	-	0.112	123864	-	1.368e-15	133776	+	0.73	77168	-
rs7463906	avPC2	8	57358218	.	RDHE2	RDHE2	16906	A/G	0.2464	0.0403	0.006	2.697e-11	127357	0	0.9962	0.0316	0.0085	0.0001961	39899	0	0.7992	0.0374	0.0049	2.326e-14	167256	0	0.9972	0.00553	0.00344	0.108229	0.0758	123855	-	9.088e-12	133814	+	0.18	77159	+
rs4130415	avPC2	8	130787894	.	MLZE	MLZE	41730	T/C	0.797	0.0556	0.0066	5.718e-17	127928	2.8	0.4073	0.0434	0.0088	8.257e-07	39874	14.7	0.2153	0.0512	0.0053	3.06e-22	167802	6.6	0.2841	-	-	-	0.153	123864	+	2.54e-16	133831	+	0.017	77167	+
rs4909595	avPC2	8	135740900	ZFAT1	ZFAT1	ZFAT1	37076	C/G	0.7411	0.0368	0.0058	2.421e-10	128128	18.1	0.09031	-0.0302	0.0204	0.1385	7734	39.9	0.06796	0.0318	0.0056	1.211e-08	135862	27.1	0.01077	0.00303	0.00267	0.256789	0.0469	123820	-	3.876e-09	133781	+	0.95	77136	-
rs9407763	avPC2	9	16360680	.	BNC2	BNC2	38821	T/A	0.3294	0.0332	0.0057	5.492e-09	123465	0	0.5729	0.0071	0.0193	0.7121	7734	10.5	0.3398	0.0311	0.0055	1.269e-08	131199	0	0.51	-	-	-	0.276	123853	-	1e-06	133749	+	0.36	77163	+
rs11144688	avPC2	9	77732106	PCSK5	PCSK5	PCSK5	36666	G/A	0.8887	0.054	0.0113	1.648e-06	116741	28.4	0.01465	0.0427	0.0113	0.0001592	38423	0	0.6751	0.0483	0.008	1.439e-09	155164	17.5	0.06673	-	-	-	0.00297	115334	+	1.481e-09	121216	+	0.038	67913	-
rs7855177	avPC2	9	85571402	GKAP1	GKAP1,UBQLN1	GKAP1	27246	A/G	0.2278	0.0317	0.0063	4.589e-07	127947	0	0.561	0.0561	0.0207	0.006825	7731.01	0	0.5824	0.0338	0.006	2.109e-08	135678	0	0.6002	0.00199	0.00144	0.165068	0.674	123280	+	2.342e-06	131460	+	0.038	77167	+
rs3937594	avPC2	9	90071974	.	.	SPIN1	121142	C/T	0.4267	0.0293	0.0055	7.862e-08	126649	5.6	0.3387	0.0493	0.0182	0.006742	7701	0	0.5169	0.031	0.0053	4.027e-09	134350	3.9	0.3739	0.00652	0.00334	0.050484	0.0737	123849	+	1.879e-05	133760	+	0.044	77155	+
rs7043114	avPC2	9	94427804	IPPK	CENPP,IPPK	CENPP	10548	C/T	0.4431	0.0274	0.0051	7.77e-08	128253	30.1	0.007529	0.0576	0.0177	0.001126	7731.01	23.8	0.2031	0.0297	0.0049	1.332e-09	135984	29.9	0.004709	-	-	-	0.978	123853	-	9.801e-10	133802	+	0.3	77165	+
rs4448343	avPC2	9	97306191	PTCH1	PTCH1	PTCH1	3111	G/A	0.3419	0.0341	0.0055	4.104e-10	128246	0	0.897	0.0438	0.0077	1.024e-08	39872	0	0.7386	0.0374	0.0045	6.745e-17	168118	0	0.928	-	-	-	0.0115	123748	+	2.271e-11	132709	+	0.85	77134	+
rs2025151	avPC2	9	98201333	ZNF367	HABP4,ZNF367,SLC35D2	ZNF367	11277	G/C	0.1806	0.0442	0.007	2.681e-10	127442	0	0.5601	0.0641	0.0238	0.007017	7733.99	27.4	0.1685	0.0458	0.0067	9.254e-12	135176	1.6	0.4374	0.00877	0.00345	0.0111386	0.626	123796	-	9.824e-12	133754	+	0.17	77112	+
rs4333673	avPC2	9	108650277	.	ZNF462	ZNF462	14921	A/G	0.2284	0.0387	0.006	1.577e-10	128253	17.2	0.1027	0.0237	0.0087	0.006709	39889	0	0.6904	0.0339	0.0049	7.066e-12	168142	9.1	0.2153	-	-	-	0.724	123786	+	1.72e-10	133706	+	0.82	77150	-
rs7853634	avPC2	9	118161874	PAPPA	PAPPA	PAPPA	42546	T/C	0.7876	0.0372	0.0063	3.265e-09	128228	0	0.8787	0.0519	0.022	0.01826	7729.99	0	0.5718	0.0383	0.0061	2.515e-10	135958	0	0.8961	0.00384	0.00325	0.237884	0.0542	123828	-	5.367e-07	133806	+	0.81	77146	-
rs7466269	avPC2	9	132453905	FUBP3	FUBP3	FUBP3	9125	A/G	0.6397	0.0249	0.0053	3.083e-06	128252	36.5	0.0008983	0.0383	0.0076	4.085e-07	39896	0	0.9816	0.0293	0.0043	1.625e-11	168148	20.2	0.03282	-	-	-	0.918	123825	-	1.172e-14	133699	+	0.59	77159	-
rs4980067	avPC2	10	80806135	.	C10orf56,PPIF,ZMIZ1	C10orf56	5953	C/A	0.4753	0.0298	0.0053	2.36e-08	127946	0	0.7287	0.0487	0.0179	0.006424	7734	0	0.4759	0.0313	0.0051	7.107e-10	135680	0	0.7245	0.00574	0.00262	0.0282709	0.837	123835	+	6.09e-07	131824	+	0.35	77150	+
rs234886	avPC2	11	2758666	KCNQ1	KCNQ1	KCNQ1	68249	G/C	0.1049	0.0516	0.0089	6.607e-09	127906	0	0.8	-0.0069	0.0296	0.8167	8028	19.1	0.245	0.0467	0.0085	4.133e-08	135934	0	0.6321	-	-	-	0.68	123825	-	2.323e-08	130229	+	0.64	77211	-
rs1879671	avPC2	11	30311283	C11orf46	C11orf46	C11orf46	4458	G/T	0.7291	0.0393	0.0066	3.282e-09	95535.2	8.6	0.2948	0.0172	0.0219	0.4336	6497	0	0.5893	0.0375	0.0063	3.069e-09	102032	5	0.3609	-	-	-	0.141	67241	-	0.0001395	75768	+	-	-	-
rs606452	avPC2	11	74953826	SERPINH1	MAP6,SERPINH1,GDPD5	SERPINH1	3009	A/C	0.1433	0.0462	0.0077	2.065e-09	120223	1	0.4536	0.0446	0.0104	1.667e-05	39898	21.1	0.1246	0.0456	0.0062	1.656e-13	160121	5.8	0.3089	-	-	-	0.0784	123588	+	2.769e-09	131660	+	0.32	76938	-
rs6487133	avPC2	12	20736419	.	PDE3A,SLCO1C1	SLCO1C1	3246	A/G	0.3294	0.0317	0.0055	6.242e-09	127932	0	0.7783	-0.0004	0.0187	0.9818	7734	0	0.7613	0.0291	0.0053	3.325e-08	135666	0	0.8071	0.00474	0.00254	0.0620651	0.489	123839	+	1.616e-10	133807	+	0.94	77146	-
rs11049611	avPC2	12	28491511	CCDC91	CCDC91	CCDC91	102854	C/T	0.6951	0.0348	0.0056	4.303e-10	128244	0	0.5856	0.0468	0.0197	0.0175	7732	51.1	0.01717	0.0357	0.0054	3.425e-11	135976	8.3	0.2607	-	-	-	0.484	123763	+	1.574e-12	133716	+	0.5	77143	-
rs1351394	avPC2	12	64638093	HMGA2	HMGA2	HMGA2	8242	T/C	0.4928	0.0515	0.0051	5.653e-24	127877	13.6	0.1613	0.0466	0.0073	1.693e-10	39900	12.9	0.2444	0.0499	0.0042	7.881e-33	167777	12	0.1482	-	-	-	0.00754	123863	-	7.781e-34	133793	+	0.69	77166	-
rs10748128	avPC2	12	68113925	.	FRS2,YEATS4	FRS2	36470	T/G	0.3518	0.0422	0.0062	7.8e-12	113101	0	0.5802	0.0242	0.0077	0.001663	39883	23.4	0.09886	0.0351	0.0048	3.527e-13	152984	8.1	0.2474	-	-	-	0.313	123838	+	3.762e-11	132018	+	1	77154	-
rs11107116 (rs3825199)	avPC2	12	92502635	.	SOCS2	SOCS2	8526	T/G	0.2264	0.056	0.006	2.089e-20	128223	12.6	0.1807	0.0542	0.0088	8.679e-10	39902	4.3	0.3937	0.0554	0.005	5.046e-29	168125	8.3	0.2366	-	-	-	0.542	123855	+	1.748e-23	133842	+	0.77	77162	+
rs11107169	avPC2	12	92650986	CRADD	CRADD	CRADD	55705	G/A	0.5643	0.0407	0.0051	1.462e-15	127764	0	0.8732	0.0462	0.0178	0.009344	7734	0	0.6113	0.0411	0.0049	5.004e-17	135498	0	0.9016	-	-	-	0.981	123861	+	2.4e-10	133830	+	0.00015	77166	+
rs7980687	avPC2	12	122388664	SBNO1	SETD8,SBNO1	SBNO1	12277	A/G	0.1997	0.0388	0.0065	2.718e-09	128066	9.5	0.246	0.0467	0.0223	0.03669	7734	23.9	0.202	0.0394	0.0062	2.671e-10	135800	10.7	0.2033	-	-	-	0.07	123859	-	2.392e-10	133830	+	0.24	77166	+
rs7986486	avPC2	13	49336237	.	C13orf1	C13orf1	48605	G/A	0.8129	0.0382	0.0068	1.601e-08	128142	8.1	0.2792	0.0206	0.0099	0.03696	39896	24.6	0.08636	0.0326	0.0056	6.298e-09	168038	14.2	0.1057	0.00101	0.00285	0.722378	0.99	123856	+	0.0001146	133755	+	0.064	77166	+
rs3118905	avPC2	13	50003335	.	.	DLEU7	181424	G/A	0.713	0.0585	0.0057	9.094e-25	128196	14.8	0.14	0.0161	0.0197	0.4138	7734	56.8	0.00597	0.0552	0.0055	6.376e-24	135930	26	0.01425	-	-	-	0.0343	123864	-	2.991e-25	133784	+	0.014	77167	+
rs1950500	avPC2	14	23900690	.	LTB4R,C14orf21,KIAA1305,CIDEB,RIPK3,LTB4R2,NFATC4,ADCY4	NFATC4	6403	T/C	0.2945	0.0303	0.0056	5.468e-08	128249	10.1	0.2334	0.0352	0.0081	1.366e-05	39889	11.6	0.2653	0.0319	0.0046	4.455e-12	168138	9.2	0.2129	-	-	-	0.715	123833	+	3.944e-11	133745	+	0.15	77157	-
rs2093210	avPC2	14	60027032	.	C14orf39,SIX6	C14orf39	4530	C/T	0.417	0.0399	0.0055	2.611e-13	127298	0	0.5684	0.0404	0.0183	0.02714	7734.01	25.7	0.1845	0.0399	0.0053	3.377e-14	135032	0.2	0.4746	-	-	-	0.342	123842	+	2.296e-12	132022	+	0.0011	77154	+
rs5742915	avPC2	15	72123686	PML	GOLGA6,PML,STOML1	PML	917	C/T	0.46	0.0358	0.0057	3.211e-10	118632	7.1	0.3078	0.0237	0.0075	0.001497	39058	0.4	0.4617	0.0314	0.0045	4.761e-12	157690	4.7	0.3422	-	-	-	0.243	123785	+	2.988e-10	131938	+	0.9	77141	-
rs4483821	avPC2	15	82279640	ADAMTSL3	ADAMTSL3	ADAMTSL3	165799	G/A	0.4545	0.0392	0.0052	5.851e-14	128252	0	0.9864	0.0439	0.0157	0.00511	8704	14.4	0.2924	0.0397	0.0049	9.334e-16	136956	0	0.969	0.00844	0.00346	0.0146252	0.208	123820	+	8.062e-12	131989	+	0.68	77160	-
rs2280470	avPC2	15	87196630	ACAN	HAPLN3,MFGE8,ACAN	ACAN	22959	A/G	0.3355	0.03	0.0055	3.829e-08	127938	28.7	0.01086	0.0427	0.0078	5.13e-08	38910	13.3	0.2423	0.0342	0.0045	2.689e-14	166848	24.2	0.01253	-	-	-	0.329	123857	+	1.46e-16	133766	+	0.02	77163	-
rs3784757	avPC2	15	87204408	ACAN	HAPLN3,MFGE8,ACAN	ACAN	15181	G/A	0.9653	0.086	0.0158	4.989e-08	127488	16.7	0.1102	0.0939	0.0443	0.03417	7658	0	0.8622	0.0869	0.0149	5.259e-09	135146	9.7	0.2292	0.0245	0.01163	0.0351764	0.101	123269	+	5.032e-16	133386	+	0.15	76639	+
rs2871865	avPC2	15	97012419	IGF1R	IGF1R	IGF1R	2136	C/G	0.8845	0.0631	0.0089	1.309e-12	120288	10.7	0.223	0.0497	0.0302	0.0997	7733.99	0	0.8244	0.062	0.0085	3.705e-13	128022	3.9	0.3763	-	-	-	0.3	123864	+	1.071e-12	131919	+	0.015	77168	+
rs4548838	avPC2	15	98578713	ADAMTS17	ADAMTS17	ADAMTS17	120993	T/C	0.4578	0.0301	0.0053	1.706e-08	124447	0	0.8931	0.024	0.0179	0.1799	7734	13.3	0.3106	0.0296	0.0051	5.67e-09	132181	0	0.8578	-	-	-	0.62	123856	-	3.622e-12	133843	+	0.32	77165	-
rs8057808	avPC2	16	52078114	RBL2	RBL2,AKTIP	AKTIP	4579	A/G	0.3065	0.0332	0.0057	5.492e-09	127888	0	0.8353	0.0179	0.0194	0.3564	7734	0	0.6882	0.032	0.0055	4.962e-09	135622	0	0.8799	-	-	-	0.0564	123862	-	0.0004027	133812	+	0.018	77165	+
rs11866219	avPC2	16	68107250	.	NFAT5,CYB5B	NFAT5	49247	C/A	0.6039	0.0323	0.0053	1.434e-09	127713	0	0.8015	0.0638	0.0183	0.000486	7734	0	0.7503	0.0347	0.0051	8.877e-12	135447	0	0.8247	0.00768	0.00302	0.0110885	0.0771	123858	+	1.548e-05	133774	+	0.76	77166	+
rs7213608	avPC2	17	21219882	.	KCNJ12	KCNJ12	409	T/C	0.6781	0.0349	0.0057	8.781e-10	122999	0	0.5299	0.0255	0.0209	0.2229	6904	51.7	0.0234	0.0342	0.0055	4.722e-10	129903	8.4	0.2612	0.01507	0.00411	0.000248642	0.00161	123848	+	9.037e-07	132028	+	0.062	77159	+
rs3764419	avPC2	17	26188149	ATAD5	CRLF3,ATAD5	ATAD5	5001	C/A	0.6088	0.0369	0.0052	1.542e-12	128082	24.6	0.02881	0.0313	0.0077	4.59e-05	38686	0	0.9627	0.0351	0.0043	3.471e-16	166768	8.2	0.2426	-	-	-	0.933	123859	+	8.873e-16	133834	+	0.54	77163	-
rs584828	avPC2	17	35852756	.	IGFBP4,TNS4,TOP2A	IGFBP4	445	C/T	0.6032	0.0297	0.0053	2.628e-08	127772	27	0.01675	0.0276	0.0185	0.1352	7734	0	0.7558	0.0295	0.0051	6.713e-09	135506	20.9	0.04483	-	-	-	0.141	123816	-	2.266e-05	133798	+	0.43	77134	+
rs11657325	avPC2	17	40598477	HEXIM2	HEXIM2,NMT1,FMNL1,HEXIM1,ACBD4,PLCD3	HEXIM2	4431	G/A	0.7406	0.0293	0.0059	7.787e-07	128216	0	0.6708	0.0305	0.0084	0.0002744	39899	17.4	0.1748	0.0297	0.0048	7.709e-10	168115	0	0.5004	0.01258	0.00436	0.00390634	0.394	123811	-	5.02e-08	133751	+	0.78	77146	-
rs12453394	avPC2	17	44349969	UBE2Z	CALCOCO2,UBE2Z,ATP5G1,SNF8,GIP	UBE2Z	9204	G/A	0.4427	0.0284	0.0053	1.032e-07	124406	0	0.5398	0.0411	0.018	0.02205	7734	0	0.4911	0.0294	0.0051	7.241e-09	132140	0	0.5746	-	-	-	0.522	123859	+	9.471e-07	132039	+	0.095	77164	+
rs963292	avPC2	17	52197554	.	C17orf67	C17orf67	26718	C/T	0.5054	0.0298	0.0051	5.128e-09	128256	0	0.8886	0.0165	0.0073	0.02367	39887	0	0.7759	0.0254	0.0042	1.169e-09	168143	0	0.9212	-	-	-	0.899	119538	+	6.866e-07	129482	+	0.06	72860	-
rs2079795 (rs7214743)	avPC2	17	56851431	.	TBX2,TBX4,C17orf82,BCAS3	C17orf82	6008	T/C	0.324	0.0259	0.0055	2.064e-06	127849	10.5	0.2247	0.0286	0.0081	0.0004252	38923	5.4	0.376	0.0268	0.0046	4.119e-09	166772	7.2	0.2676	-	-	-	0.0286	123829	+	1.224e-16	133761	+	0.033	77143	-
rs2727317	avPC2	17	59315034	.	GH2,PSMC5,CSH2,SMARCD2,CSHL1,FTSJ3,SCN4A,CSH1,CD79B,GH1	GH2	2079	T/C	0.2747	0.0513	0.0058	1.076e-18	127900	6.1	0.3267	0.053	0.0201	0.008258	7734	21.7	0.2245	0.0514	0.0056	2.728e-20	135634	7.3	0.2847	-	-	-	0.00117	123863	+	3.159e-13	133823	+	0.0087	77166	+
rs4239437	avPC2	18	18986222	CABLES1	CABLES1	CABLES1	3564	C/T	0.7925	0.0493	0.0064	1.39e-14	127240	0	0.8127	0.048	0.0091	1.242e-07	39902	0	0.8273	0.0489	0.0052	1.007e-20	167142	0	0.9243	0.00675	0.00327	0.039038	0.123	123854	+	3.725e-17	132878	+	0.014	77161	-
rs9967417	avPC2	18	45213498	DYM	LOC642250,DYM,RPL17,C18orf32	DYM	27579	G/C	0.4259	0.0409	0.0053	1.817e-14	128031	13.1	0.1703	0.0217	0.018	0.2285	7734	11.2	0.3327	0.0394	0.0051	9.69e-15	135765	12.6	0.163	-	-	-	0.707	123863	+	2.568e-16	132043	+	0.072	77167	+
rs12980348	avPC2	19	2132607	DOT1L	DOT1L,SF3A2,PLEKHJ1,AP3D1	DOT1L	17460	G/T	0.3997	0.0419	0.0052	9.849e-16	128094	0.6	0.4643	0.0198	0.0075	0.008568	39893	29.7	0.04413	0.0347	0.0043	4.437e-16	167987	14.7	0.09822	-	-	-	0.697	123861	-	3.786e-12	132041	+	0.00011	77167	+
rs891088	avPC2	19	7135762	INSR	INSR	INSR	72497	G/A	0.263	0.0368	0.0059	5.459e-10	128139	1.9	0.4312	0.0192	0.0083	0.02071	39889	0	0.9846	0.0309	0.0048	1.327e-10	168028	0	0.8028	-	-	-	0.198	119548	-	1.722e-06	129538	+	0.092	72860	+
rs2738039 (rs1982075)	avPC2	19	10654749	ILF3	ILF3,QTRT1,DNM2,SLC44A2	ILF3	2694	A/G	0.3198	0.0279	0.0055	3.16e-07	128253	0	0.6698	0.0238	0.0079	0.002708	39886	0	0.67	0.0266	0.0045	3.993e-09	168139	0	0.7733	-	-	-	0.254	123848	-	9.717e-06	133816	+	0.098	77166	+
rs6038566	avPC2	20	6563197	.	.	BMP2	133547	A/G	0.5461	0.0342	0.0052	5.629e-11	127928	0	0.5551	0.0263	0.0176	0.1345	7734	15.9	0.2843	0.0336	0.005	1.687e-11	135662	0	0.5138	0.00812	0.00326	0.0126207	0.00814	123861	+	3.285e-13	133816	+	0.58	77164	-
rs7274811	avPC2	20	31796842	ZNF341	PXMP4,E2F1,ZNF341	ZNF341	13374	G/T	0.7651	0.0406	0.006	1.922e-11	128256	11.6	0.2015	0.0298	0.0085	0.000491	39894	26.8	0.06578	0.037	0.0049	4.355e-14	168150	16.5	0.07096	-	-	-	0.43	123852	-	6.83e-14	132907	+	0.2	77168	-
rs6142159	avPC2	20	32456696	ITCH	ITCH	ITCH	41952	G/A	0.5968	0.0304	0.0057	9.31e-08	124142	4.7	0.361	0.0355	0.0087	4.33e-05	32083	0	0.9091	0.0319	0.0048	2.123e-11	156225	0	0.6835	0.00405	0.00547	0.45908	0.14	123856	-	1.095e-09	132036	+	0.33	77163	+
rs143384	avPC2	20	33489170	GDF5	GDF5,CEP250,UQCC	GDF5	271	G/A	0.4294	0.0793	0.0056	6.385e-46	126813	30	0.007812	0.07	0.0075	6.283e-21	39043	35.8	0.01773	0.076	0.0045	2.67e-64	165856	31.1	0.001134	-	-	-	0.723	123853	-	4.939e-39	132033	+	0.00011	77160	+
rs1983528 (rs17450430)	avPC2	20	47119697	CSE1L	ARFGEF2,CSE1L,STAU1	CSE1L	23453	A/G	0.2408	0.0322	0.006	1.02e-07	127029	0	0.4938	0.0219	0.0086	0.0103	39899	8.9	0.312	0.0288	0.0049	4.673e-09	166928	2	0.4206	0.00127	0.00247	0.607729	0.0343	123714	+	1.528e-09	133659	+	0.35	77025	-
rs4821083 (rs2413143)	avPC2	22	31386341	SYN3	SYN3	TIMP3	140460	T/C	0.8444	0.0352	0.0072	1.144e-06	121058	0.4	0.4688	0.0373	0.0106	0.0004168	38917	30.2	0.04463	0.0359	0.006	1.73e-09	159975	11.2	0.1716	-	-	-	0.251	123911	+	4.793e-08	133844	+	0.76	77219	-
rs738288	avPC2	22	38237607	SMCR7L	CACNA1I,ATF4,RPS19BP1,SMCR7L,MGAT3	SMCR7L	6475	G/A	0.456	0.0294	0.0052	1.766e-08	128217	0	0.9208	0.0133	0.0074	0.0731	39898	0.5	0.4616	0.0241	0.0043	1.52e-08	168115	0	0.8392	-	-	-	0.126	123888	+	3.037e-05	133826	+	0.22	77215	+
rs7536458	avPC3	1	118666125	.	.	SPAG17	136768	T/G	0.7498	0.0289	0.0046	2.311e-10	133116	0	0.589	0.0398	0.0074	6.609e-08	39900	22.8	0.1049	0.0319	0.0039	2.955e-16	173016	6.2	0.2956	-	-	-	0.0867	123854	+	5.375e-13	132031	+	0.0016	77165	-
rs10923724	avPC3	1	119348365	.	TBX15,WARS2	TBX15	14663	T/C	0.5814	0.0316	0.004	2.926e-15	133116	0	0.8208	0.053	0.0137	0.0001124	8696	7.3	0.3709	0.0333	0.0038	4.412e-18	141812	0	0.7436	0.00176	0.00093	0.0591726	0.00154	123856	+	0.0005764	132864	+	1.11e-12	77166	-
rs9425301	avPC3	1	170630438	DNM3	PIGC,C1orf105,DNM3	DNM3	18041	A/C	0.3538	0.0319	0.0042	4.368e-14	132920	0	0.6298	-0.0036	0.0154	0.8142	7207	0	0.5176	0.0294	0.0041	3.7e-13	140127	0	0.5322	0.00572	0.00208	0.00595833	0.34	123863	+	0.001462	133749	+	8.12e-09	77167	-
rs2274432	avPC3	1	182287568	C1orf19	GLT25D2,C1orf19	C1orf19	100	A/G	0.3698	0.0253	0.0042	2.13e-09	128847	9.7	0.2415	0.0335	0.0069	1.365e-06	35954	6.3	0.3625	0.0275	0.0036	1.721e-14	164801	8.5	0.2356	-	-	-	0.121	123707	+	9.659e-22	131831	+	0.021	77132	-
rs2791550 (rs2605108)	avPC3	1	217721992	.	.	LYPLAL1	270209	G/T	0.6871	0.0232	0.0042	4.006e-08	133066	27.2	0.01541	0.0167	0.0069	0.01517	38405	0	0.6386	0.0214	0.0036	2.275e-09	171471	17.9	0.05483	0.00844	0.00315	0.00727128	0.0904	123864	+	0.02111	133844	-	2.26e-10	77167	-
rs6726261	avPC3	2	25007490	.	RBJ,ADCY3	ADCY3	11931	T/C	0.6543	0.0256	0.0042	1.373e-09	133110	6.3	0.3207	0.0359	0.0067	6.943e-08	39892	0.4	0.4627	0.0285	0.0036	1.144e-15	173002	4.8	0.3359	0.00151	0.00243	0.533464	1.22e-05	123507	+	4.777e-10	131562	+	0.62	77088	-
rs2289195	avPC3	2	25316987	DNMT3A	DNMT3A	DNMT3A	7638	A/G	0.43	0.0259	0.004	9.793e-11	132500	16	0.1191	0.0224	0.0064	0.000482	39902	11.1	0.2738	0.0249	0.0034	2.046e-13	172402	13.6	0.1159	-	-	-	0.00221	123852	+	3.622e-12	132900	+	0.53	77156	-
rs6715793	avPC3	2	33232767	LTBP1	LTBP1	LTBP1	19587	T/C	0.5154	0.0214	0.004	8.994e-08	132988	38.7	0.0003438	0.0161	0.0064	0.01112	39894	0	0.7754	0.0199	0.0034	4.356e-09	172882	26.3	0.006053	0.00489	0.00218	0.0247029	0.158	123847	+	0.0002285	133764	+	0.0031	77154	-
rs3791675	avPC3	2	55964813	EFEMP1	EFEMP1	EFEMP1	18208	C/T	0.7557	0.0246	0.0046	6.817e-08	132951	0	0.9255	0.0221	0.0073	0.002551	39900	5	0.3812	0.0239	0.0039	8.334e-10	172851	0	0.8635	-	-	-	0.224	123838	+	2.403e-20	133824	+	0.32	77152	-
rs1128249	avPC3	2	165236870	.	COBLL1,GRB14	COBLL1	12635	G/T	0.591	0.0234	0.004	5.048e-09	132887	37	0.0006814	0.0209	0.0066	0.001673	38407	38	0.01129	0.0227	0.0034	3.049e-11	171294	36.6	7.42e-05	-	-	-	0.00937	123845	+	0.8426	133800	-	4.51e-10	77155	-
rs2342296	avPC3	2	232577269	DIS3L2	DIS3L2	DIS3L2	42733	C/G	0.9148	0.0467	0.0076	6.566e-10	124980	0	0.5428	0.0044	0.0276	0.8736	6242	35.3	0.1165	0.0437	0.0073	2.423e-09	131222	5	0.3479	0.00671	0.00401	0.0939001	0.0984	123858	+	2.329e-11	133785	+	0.08	77160	-
rs2920499	avPC3	3	12294058	.	PPARG	PPARG	10290	G/A	0.4717	0.0214	0.0042	4.093e-07	132192	2.5	0.4161	0.0166	0.0067	0.01337	35722	0	0.859	0.02	0.0036	1.77e-08	167914	0	0.6862	0.0131	0.00391	0.0008193	0.283	123856	-	0.0053	132036	+	8.51e-05	77164	-
rs2710323	avPC3	3	52790945	ITIH1	ITIH1,NEK4,TMEM110,ITIH4,MUSTN1,ITIH3	ITIH1	4298	T/C	0.5114	0.0232	0.004	6.807e-09	133097	0.6	0.463	0.0181	0.0063	0.004145	39871	10.4	0.2872	0.0217	0.0034	1.223e-10	172968	3.3	0.3799	0.00274	0.00207	0.185972	0.0838	123824	+	0.02303	132862	+	7.21e-06	77160	-
rs9864077	avPC3	3	64679931	.	ADAMTS9	ADAMTS9	31526	T/C	0.6982	0.0274	0.0044	7.259e-10	121245	27.7	0.01581	0.0321	0.0068	2.736e-06	39899	16.2	0.1922	0.0288	0.0037	6.559e-15	161144	23.4	0.01594	-	-	-	0.00357	123864	+	0.1153	133826	+	1.85e-07	77166	-
rs9838625	avPC3	3	142546643	ZBTB38	ZBTB38,ACPL2	ZBTB38	20899	T/C	0.4156	0.0231	0.0041	1.969e-08	131953	25.9	0.02156	0.0045	0.0147	0.7581	7732.99	0	0.6885	0.0218	0.0039	3.604e-08	139686	21.5	0.04047	0.0079	0.00301	0.00866721	0.0357	123835	-	1.592e-26	133788	+	0.27	77142	-
rs1545854	avPC3	3	158322832	.	CCNL1	CCNL1	25449	G/A	0.7819	0.0254	0.0049	2.086e-07	132730	0	0.9451	0.0408	0.0188	0.02962	6242.01	23	0.2242	0.0264	0.0047	2.645e-08	138972	0	0.8973	0.00482	0.00299	0.106094	0.415	119517	+	0.000655	129491	+	0.0057	72830	-
rs4057984	avPC3	4	17566298	LCORL	LCORL	LCORL	66176	T/C	0.8488	0.0286	0.0056	2.688e-07	133096	15.4	0.1277	0.0476	0.0194	0.01413	7734	0	0.7275	0.0301	0.0054	2.307e-08	140830	10.6	0.2053	-	-	-	0.377	123865	-	1.137e-27	133856	+	0.29	77168	+
rs1115919	avPC3	4	82392421	.	PRKG2	PRKG2	47182	T/C	0.2576	0.0252	0.0048	1.361e-07	121534	18.6	0.0893	0.0389	0.0176	0.02717	6904	10.7	0.3423	0.0261	0.0046	1.637e-08	128438	17.2	0.09417	0.01146	0.00312	0.000240934	0.0957	123644	-	2.259e-13	132468	+	0.12	76970	-
rs7689420	avPC3	4	145787802	HHIP	HHIP	HHIP	1180	C/T	0.8365	0.0271	0.0054	6.566e-07	133096	0	0.6665	0.029	0.0085	0.0006303	39899	9.5	0.3015	0.0276	0.0046	1.316e-09	172995	0	0.5703	-	-	-	0.224	123862	+	1.376e-29	133841	+	0.32	77168	+
rs272885	avPC3	5	131695635	SLC22A4	PDLIM4,SLC22A5,SLC22A4	SLC22A4	12161	G/A	0.7287	0.0284	0.0049	6.448e-09	129086	0	0.7569	0.0121	0.0068	0.07653	39902	16.2	0.1927	0.0228	0.004	9.326e-09	168988	0.7	0.4616	0.00387	0.00238	0.103078	0.109	123863	+	7.167e-07	132927	+	0.032	77166	-
rs6556301	avPC3	5	176460183	.	NSD1,FGFR4,ZNF346	FGFR4	2453	T/G	0.3565	0.0243	0.0043	2.101e-08	128848	2.8	0.4092	0.011	0.0071	0.121	34272	0	0.949	0.0207	0.0037	1.737e-08	163120	0	0.6836	-	-	-	0.00697	123757	+	0.000416	131896	+	0.00019	77132	-
rs1294421	avPC3	6	6688148	.	.	LY86	87933	G/T	0.6209	0.0216	0.0041	1.52e-07	132660	19.1	0.07554	0.0212	0.0065	0.001137	39904	10	0.2938	0.0215	0.0035	5.793e-10	172564	15.4	0.0866	-	-	-	0.924	123840	-	0.5616	133822	-	6.31e-09	77154	-
rs1776897	avPC3	6	34302989	.	C6orf1,HMGA1	HMGA1	9638	G/T	0.0815	0.0595	0.0083	9.707e-13	107508	29.4	0.01954	0.0317	0.0123	0.009828	38661	0	0.4994	0.0508	0.0069	1.537e-13	146169	21.6	0.03645	-	-	-	0.896	72486	-	2.774e-13	80039	+	0.0009	39013	-
rs7759938	avPC3	6	105485647	.	LIN28B	LIN28B	25968	C/T	0.3169	0.0313	0.0042	1.287e-13	133023	2.3	0.4207	0.0199	0.0068	0.003422	39896	18.2	0.1638	0.0282	0.0036	3.318e-15	172919	8.5	0.2313	-	-	-	0.823	123854	+	8.691e-18	133774	+	0.0027	77166	-
rs1936809	avPC3	6	127518961	RSPO3	RSPO3	RSPO3	37221	C/T	0.5398	0.0302	0.004	4.547e-14	133045	12.8	0.1745	0.0166	0.0151	0.271	7212	0	0.4933	0.0293	0.0039	3.461e-14	140257	10.4	0.2086	0.00317	0.00146	0.0304473	0.213	123863	-	0.1812	133830	+	7.48e-14	77166	-
rs7798002	avPC3	7	25827105	.	.	NFE2L3	331279	T/G	0.2048	0.0344	0.005	6.208e-12	132949	4.5	0.3663	0.0374	0.0177	0.03464	8704	0	0.7183	0.0346	0.0048	6.232e-13	141653	0	0.5051	-	-	-	0.202	123856	+	0.006424	133739	+	3.32e-08	77162	-
rs7801581	avPC3	7	27190296	HOXA11	HOXA9,HOXA6,HOXA13,HOXA3,HOXA7,HOXA11,EVX1,HOXA5,HOXA4,HOXA10	HOXA11	1064	T/C	0.2439	0.0273	0.0052	1.754e-07	116678	4.6	0.3645	0.0232	0.0075	0.002023	39245	18.7	0.1586	0.026	0.0043	1.225e-09	155923	8.7	0.2314	-	-	-	0.155	119553	+	0.518	127733	+	0.00019	72861	-
rs1516883	avPC3	9	107947088	.	.	TMEM38B	369823	G/A	0.6729	0.0262	0.0042	5.626e-10	132525	0	0.5544	0.0071	0.0153	0.6433	7734	1.1	0.4355	0.0249	0.0041	8.336e-10	140259	0	0.5346	0.0082	0.00291	0.00477003	0.0108	123860	+	3.015e-05	133803	+	0.017	77164	-
rs7021911	avPC3	9	132490839	FUBP3	PRDM12,FUBP3	FUBP3	12724	C/T	0.639	0.0236	0.0043	5.267e-08	127407	0	0.977	0.021	0.0157	0.1818	7734	0	0.8091	0.0234	0.0041	1.635e-08	135141	0	0.9896	0.00732	0.00295	0.0129654	0.796	123752	-	1.799e-13	131932	+	0.53	77065	-
rs1628023	avPC3	10	80594264	ZMIZ1	ZMIZ1	ZMIZ1	2389	G/T	0.5717	0.0222	0.004	2.926e-08	132804	4.6	0.3616	0.0437	0.0149	0.003372	7732	0	0.9693	0.0236	0.0039	9.32e-10	140536	0	0.5577	0.00346	0.00157	0.027786	0.599	123845	+	8.611e-07	133782	+	0.22	77154	-
rs7917772	avPC3	10	104477433	SFXN2	C10orf26,ARL3,SFXN2	SFXN2	11499	A/G	0.6213	0.0195	0.0041	2.141e-06	132951	23.9	0.0321	0.0229	0.0065	0.000449	39886	0	0.8106	0.0205	0.0035	3.585e-09	172837	11.9	0.1508	-	-	-	0.127	123863	+	0.002432	132043	+	0.011	77166	-
rs1317149 (rs12787112)	avPC3	11	47443461	.	RAPSN,PSMC3,SLC39A13,CUGBP1	CUGBP1	3060	C/T	0.647	0.0201	0.0041	1.032e-06	131436	1.2	0.4478	0.02	0.0067	0.003009	38602	0	0.9463	0.0201	0.0035	9.483e-09	170038	0	0.7986	0.00596	0.00237	0.0118219	4.52e-08	123280	+	3.889e-07	133232	+	0.17	77209	-
rs7949030	avPC3	11	62151457	GANAB	LOC751071,EML3,B3GAT3,MTA2,TUT1,LOC51035,GANAB,LOC221091,ROM1,C11orf48,INTS5,LOC790955,EEF1G	GANAB	2579	G/A	0.3792	0.0241	0.0043	2.739e-08	131461	0	0.5719	0.0245	0.0153	0.1092	7733.99	0	0.7861	0.0241	0.0041	5.581e-09	139195	0	0.7125	0.0249	0.00429	6.35628e-09	0.0822	123365	+	0.8014	133256	+	0.00014	77200	-
rs8756	avPC3	12	64646019	HMGA2	HMGA2	HMGA2	316	C/A	0.4893	0.0251	0.0039	1.123e-10	133110	13.2	0.1668	0.0244	0.0063	0.0001112	39895	8.7	0.3158	0.0249	0.0033	5.877e-14	173005	10.7	0.1771	-	-	-	0.00639	123752	-	2.718e-32	133616	+	0.71	77134	-
rs12303671	avPC3	12	123058563	ZNF664	ZNF664,CCDC92	ZNF664	7357	T/G	0.6676	0.0241	0.0042	1.173e-08	133034	0	0.4929	0.0539	0.0153	0.0004087	7734.01	0	0.4808	0.0262	0.0041	1.007e-10	140768	1.7	0.434	-	-	-	0.000855	123859	+	0.3143	133840	+	1.92e-05	77162	-
rs7492628	avPC3	14	90616889	.	C14orf159,RPS6KA5	RPS6KA5	20143	G/C	0.2985	0.0238	0.0044	8.749e-08	132140	0	0.6166	0.0246	0.0161	0.1267	7734	19.6	0.2456	0.0239	0.0042	1.903e-08	139874	0	0.5536	0.02363	0.0044	7.92814e-08	0.0637	123828	+	0.6235	133786	+	4.86e-05	77142	-
rs16976826 (rs12443429)	avPC3	15	54304816	RFXDC2	RFXDC2	RFXDC2	17959	T/C	0.2089	0.0256	0.0049	1.673e-07	132921	0	0.836	0.0207	0.0079	0.008331	39070	25.9	0.07866	0.0242	0.0042	5.852e-09	171991	0	0.5179	0.00686	0.00276	0.0128599	0.0619	123865	+	0.2661	133830	+	0.0013	77167	-
rs12440667	avPC3	15	72018492	LOXL1	TBC1D21,PML,STOML1,LOXL1	LOXL1	12651	C/T	0.5261	0.0216	0.004	6.817e-08	132903	0	0.796	0.0384	0.0148	0.009332	7728.99	12.3	0.321	0.0227	0.0039	3.864e-09	140632	0	0.731	0.0039	0.00181	0.0316591	0.461	123855	+	2.587e-09	132035	+	0.005	77163	-
rs6602997	avPC3	15	82312402	ADAMTSL3	ADAMTSL3	ADAMTSL3	187195	T/C	0.7124	0.024	0.0044	6.817e-08	132967	3.2	0.3978	0.0122	0.016	0.4463	7733.99	36.1	0.09412	0.0232	0.0042	4.722e-08	140701	8.7	0.2494	0.00603	0.00296	0.0418881	0.369	123862	+	5.59e-15	133781	+	0.04	77166	-
rs2280470	avPC3	15	87196630	ACAN	HAPLN3,MFGE8,ACAN	ACAN	22959	A/G	0.338	0.0247	0.0042	5.048e-09	132797	0	0.4828	0.0294	0.0067	1.129e-05	38910	2.9	0.419	0.026	0.0036	2.603e-13	171707	0	0.4833	-	-	-	0.329	123857	+	1.46e-16	133766	+	0.02	77163	-
rs1879143	avPC3	17	52113556	.	.	NOG	86014	A/G	0.3487	0.0213	0.0042	4.633e-07	132467	0	0.7764	0.0365	0.0154	0.0175	7734	29.7	0.1472	0.0224	0.0041	3.461e-08	140201	0	0.6264	0.01017	0.00325	0.00176483	0.582	123839	+	7.136e-08	133816	+	0.054	77150	-
rs9892365	avPC3	17	56846166	.	TBX2,TBX4,C17orf82,BCAS3	C17orf82	743	A/G	0.3228	0.0245	0.0042	6.701e-09	132841	0	0.5815	0.0108	0.0152	0.4756	7734	22.3	0.218	0.0235	0.004	6.178e-09	140575	0	0.4832	-	-	-	0.0248	123860	+	1.46e-16	133815	+	0.026	77163	-
rs4239436	avPC3	18	18985928	CABLES1	CABLES1	CABLES1	3858	G/A	0.7918	0.0314	0.0049	1.382e-10	133070	21.8	0.04844	0.027	0.0079	0.0006017	39903	25	0.08233	0.0302	0.0042	4.256e-13	172973	21.9	0.0216	-	-	-	0.129	123859	+	4.338e-17	133808	+	0.016	77165	-
rs6140050	avPC3	20	6580901	.	.	BMP2	115843	C/A	0.3436	0.0387	0.0043	4.497e-19	132791	25.5	0.02269	0.0243	0.0149	0.103	7734	48	0.02718	0.0376	0.0041	9.09e-20	140525	29.1	0.005764	-	-	-	0.000443	123845	+	2.936e-16	133806	+	0.00076	77158	-
rs2179129	avPC3	22	27780923	ZNRF3	KREMEN1,ZNRF3,C22orf31	ZNRF3	2552	A/G	0.5832	0.0224	0.004	2.196e-08	133077	0	0.6809	0.0158	0.0065	0.01436	39900	0	0.6505	0.0206	0.0034	1.51e-09	172977	0	0.7555	-	-	-	0.882	123842	-	0.9297	133750	+	1.1e-07	77163	-
rs10923712 (rs984225)	avPC4	1	119306957	TBX15	TBX15	TBX15	26745	G/A	0.3767	0.0078	0.0016	1.062e-06	133361	0	0.6206	0.0093	0.0026	0.0003323	35682	0	0.594	0.0082	0.0014	1.676e-09	169043	0	0.6945	-	-	-	0.0103	123864	+	0.002325	133826	-	3.35e-14	77167	-
rs2605100 (rs1563353)	avPC4	1	217710847	.	.	LYPLAL1	259064	G/A	0.6948	0.0095	0.0017	2.52e-08	133309	4.8	0.3572	0.0079	0.0026	0.002289	38374	10.4	0.29	0.009	0.0014	2.298e-10	171683	5.6	0.3124	0.00473	0.0013	0.000261328	0.0846	123816	-	0.00142	133756	-	2.19e-09	77136	+
rs2811469	avPC4	3	130764148	PLXND1	RHO,IFT122,PLXND1,H1FOO	PLXND1	7403	G/A	0.6474	0.0111	0.002	4.197e-08	114765	16.9	0.1125	0.0171	0.0068	0.01154	7733	16.2	0.2807	0.0116	0.0019	1.599e-09	122498	16.3	0.1034	0.00794	0.00189	2.56026e-05	0.988	118956	+	0.1115	126280	-	0.014	72853	+
rs4865796 (rs1664781)	avPC4	5	53308421	ARL15	ARL15	ARL15	92051	G/A	0.3241	0.008	0.0016	5.589e-07	132617	4.1	0.3764	0.0064	0.0025	0.011	39900	5.1	0.3788	0.0075	0.0013	2.253e-08	172517	3.5	0.3746	0.00792	0.0016	7.24547e-07	5.07e-05	123861	+	0.03423	133836	-	0.4	77164	+
rs7855432	avPC4	9	99799934	ANP32B	HEMGN,ANP32B,NANS	ANP32B	14625	G/T	0.8043	0.0101	0.0019	1.397e-07	133071	0	0.5317	0.0097	0.0071	0.1697	7734	0	0.5554	0.0101	0.0018	4.059e-08	140805	0	0.5986	0.00988	0.00189	1.78222e-07	0.328	123863	+	0.04642	132866	+	0.49	77167	-
rs11853983	avPC4	15	82253814	ADAMTSL3	ADAMTSL3	ADAMTSL3	139973	G/A	0.3138	0.0109	0.0016	9.156e-12	133005	6.8	0.3076	0.0082	0.0059	0.1646	7734.01	0	0.5344	0.0107	0.0015	3.955e-12	140739	4	0.3712	0.00448	0.0012	0.000188754	0.312	123691	+	2.932e-12	133618	-	0.15	77005	-
rs476828 (rs17782313)	avPC4	18	56003567	.	.	MC4R	185976	C/T	0.2336	0.0099	0.0018	4.631e-08	133245	0	0.6597	0.0058	0.0028	0.03527	39895	0	0.7725	0.0087	0.0015	9.104e-09	173140	0	0.7805	-	-	-	9.58e-22	123860	+	4.559e-06	132985	+	0.66	77168	+
