# Supplementary material for: A principal component meta-analysis on multiple anthropometric traits identifies novel loci for body shape
Source: Nat Commun. 2016 Nov 23;7:13357. doi: 10.1038/ncomms13357 (PMC5114527; doi:10.1038/ncomms13357)
Supplement: Supplementary Data 3 — Phenotype summary statistics of all studies in 1st and 2nd stage analyses. [file ncomms13357-s4.xls]

## Sheet: Supplementary Data 2
Supplementary Data 2. Transferability of novel loci in other anthropometric GWAS
	Bodyshape						ADIPOGEN			DIAGRAM				GEFOS - FNBMD		GEFOS - LSBMD		GIANT BMI			GIANT - HEIGHT			GIANT - WHR			GLGC HDL			GLGC LDL			GLGC -TC			GLGC - TG			ICBP- SBP		ICBP-DBP		MAGIC - 2hrG		MAGIC - FG		MAGIC - HBa1c		MAGIC - ln FI
Reference							Dastani et al (PLoS Genetics 2012)			Morris et al. (Nature Genetics 2012)				Estrada et al (Nature Genetics 2012)		Estrada et al (Nature Genetics 2012)		Speliotes et al. (Nature Genetics 2010)			Lango Allen et al. (Nature 2010)			Heid et al. (Nature Genetics 2010)			Willer et al. (Nature Genetics 2013)			Willer et al. (Nature Genetics 2013)			Willer et al. (Nature Genetics 2013)			Willer et al. (Nature Genetics 2013)			Ehret et al (Nature 2011)		Ehret et al (Nature 2011)		Scott et al. (Nature Genetics 2012)		Scott et al. (Nature Genetics 2012)		Soranzo et al (Diabetes 2012)		Scott et al. (Nature Genetics 2012)
SNP	effect	other	eaf	beta	pval	n	beta	pval	n	or	pvalue	cases	controls	direction	pval	direction	pval	direction	p	N	direction	p	N	direction	p	N	zscore	pval	N	zscore	pval	N	zscore	pval	N	zscore	pval	N	direction	pval	direction	pval	effect	p	effect	p	effect	p	effect
rs7640424	C	T	0.69	0.05	3.2e-09	171544	0.01043	0.0369029	29051	1.05	0.016	9580	53810	-	0.1559	-	0.6482	+	0.00721	123856	+	0.7435	133799	-	0.25	77160	-2.902	0.003713	99900	0.714	0.475	95454	-0.1	0.9207	100184	1.092	0.2746	96598	NA	0.0132	NA	0.0601	-0.022	0.2636	0.0001	0.98	0.003	0.4189	0.013
rs943466	G	A	0.76	0.049	3.5e-08	172174	-0.003219	0.538734	29243	1.02	0.27	12171	56862	+	0.08765	+	0.2948	+	0.000267	123782	-	0.04458	133722	+	0.54	77087	-3.363	0.0007719	99793	0.15	0.8809	95349	-0.622	0.5336	100070	0.454	0.6501	96484	NA	0.129	NA	0.956	-0.022	0.3362	0.0018	0.6661	0.0143	0.0004067	0.0056
rs7949030	G	A	0.38	0.024	5.6e-09	139195	-0.003414	0.495811	29246	1	0.97	12171	56862	-	0.5177	-	0.5874	-	0.0822	123365	+	0.8014	133256	+	0.00014	77200	-1.57	0.1163	99845	-0.032	0.9742	95400	-0.105	0.9165	100129	0.969	0.3323	96543	NA	0.211	NA	0.529	0.0019	0.9258	-0.0006	0.8755	-0.0017	0.6532	0.0004
rs7492628	G	C	0.3	0.024	1.9e-08	139874	-0.004767	0.345452	29019	1.06	0.0024	12171	56862	+	0.66	-	0.4666	-	0.0637	123828	+	0.6235	133786	+	4.86e-05	77142	-0.116	0.9073	99865	0.352	0.7248	95419	-0.345	0.7299	100148	-0.243	0.8081	96562	NA	0.0437	NA	0.119	0.027	0.1972	0.0005	0.8927	0.0004	0.92	0.001
rs4865796	G	A	0.32	0.008	2.3e-08	172517	0.022172	4.18e-06	29143	0.92	1.8e-05	9580	53810	-	0.6763	-	0.08543	+	5.07e-05	123861	-	0.03423	133836	+	0.4	77164	2.339	0.01933	99900	-0.817	0.4138	95454	-1.303	0.1926	100184	-2.505	0.01224	96598	NA	0.103	NA	0.21	-0.032	0.1029	-0.0054	0.166	-0.011	0.002844	-0.012
rs7855432	G	T	0.8	0.01	4.1e-08	140805	NA	NA	NA	0.98	0.4	9580	53810	+	0.3131	+	0.03692	+	0.328	123863	+	0.04642	132866	-	0.49	77167	2.653	0.007983	99900	1.435	0.1513	95454	2.209	0.02714	100184	-1.187	0.2351	96598	NA	0.734	NA	0.553	-0.0019	0.936	0.0025	0.6054	0.002	0.6498	0.0073
[truncated: 7 more columns]
