# Supplementary material for: A principal component meta-analysis on multiple anthropometric traits identifies novel loci for body shape
Source: Nat Commun. 2016 Nov 23;7:13357. doi: 10.1038/ncomms13357 (PMC5114527; doi:10.1038/ncomms13357)
Supplement: Supplementary Data 4 — Genotyping description for all studies in 1st and 2nd stage analyses. [file ncomms13357-s5.xls]

## Sheet: Supplementary Data 3
Supplementary Data 3: Phenotype summary statistics of all studies in 1st and 2nd stage analyses.
	Study	Gender	N	Age (yrs)				Height (cm)				Weight (kg)				BMI				waist (cm)				hip (cm)				waist hip ratio
				mean	SD	min	max	mean	SD	min	max	mean	SD	min	max	mean	SD	min	max	mean	SD	min	max	mean	SD	min	max	mean	SD	min	max
1st stage studies
1	Amish	Combined	1206	49.3	16.71	20	98	166.16	8.92	137.6	193.5	74.39	13.47	37.8	125.4	26.97	4.71	16.9	47.1	88.51	11.37	63.7	132	103.34	9.41	76	146	0.86	0.08	0.65	1.13
		Males	615	48.06	17.01	20	98	172.19	6.6	146.5	193.5	77.33	11.75	49.4	125.4	26.06	3.57	18.3	43.6	91.7	10.54	71.9	132	101.41	6.76	83	131	0.9	0.06	0.75	1.08
		Females	591	50.59	16.3	20	95	159.89	6.32	137.6	175.5	71.34	14.43	37.8	115.1	27.92	5.51	16.9	47.1	85.2	11.27	63.7	120	105.34	11.2	76	146	0.81	0.06	0.65	1.13
2	ARIC	Combined	9336	54.2893	5.69377	44	66	168.715	9.40669	137	199	77.0786	16.2174	36.3636	182.273	26.9796	4.82134	14.3838	56.257	96.1072	13.2794	52	171	103.454	9.40715	56	173	0.927347	0.0787643	0.490566	1.39344
		Males	4406	54.6741	5.69326	44	66	176.217	6.46765	142	199	85.2698	13.6846	45.4545	182.273	27.4319	3.98812	16.1049	56.257	99.5974	10.4117	66	171	102.708	7.56019	61	165	0.968491	0.0520888	0.624242	1.39344
		Females	4930	53.9454	5.67276	44	66	162.01	5.90964	137	187	69.758	14.7365	36.3636	141.818	26.5753	5.42804	14.3838	53.9791	92.988	14.713	52	159	104.12	10.7507	56	173	0.890576	0.0803675	0.490566	1.2875
3	British 1958 Birth Cohort (B58C)	Combined	6234	45.17	0.38	44.25	46	169.32	9.3	140	202.4	78.7	16.72	41.68	177.1	27.35	4.94	15.93	56.65	91.86	13.63	57.2	160.2	105.48	9.56	80.2	170.5	0.87	0.09	0.55	1.31
		Males	3065	45.17	0.38	44.25	46	176.18	6.62	152	202.4	86.64	14.68	47	177.1	27.89	4.29	15.93	56.65	98.62	11.12	65.2	160.2	105.9	7.5	80.2	168.2	0.93	0.06	0.68	1.31
		Females	3169	45.16	0.38	44.25	46	162.68	6.18	140	187.9	71.02	14.89	41.6	155.3	26.83	5.44	16.29	54.25	85.32	12.61	57.2	138.3	105.07	11.19	80.4	170.5	0.81	0.06	0.55	1.09
4	BHS/BSN	Combined	1192	54.3951	16.8751	17.3	91.4	167.672	9.38927	135	199	73.2866	14.2575	34.8	127	25.9857	4.15235	15.77	40.77	86.3549	12.8151	58.65	131.95	100.693	8.54788	74.8	138.8	0.856591	0.0951359	0.639547	1.16667
		Males	507	54.2811	16.7122	17.6	91.4	175.266	7.16285	153	199	81.8696	12.476	46.4	127	26.6321	3.62076	15.77	40.02	93.7746	10.3961	62.8	130	100.15	7.50466	74.8	132.8	0.935321	0.0627503	0.747104	1.16667
		Females	685	54.4796	17.0063	17.6	90.5	162.051	6.41558	135	181	66.9339	11.9909	34.8	109	25.5072	4.44803	16.82	40.77	80.8632	11.6187	58.65	131.95	101.094	9.22936	77	138.8	0.798319	0.0696537	0.639547	1.05109
5	CHS	combined	3215	72.33	5.37	65	98	164.69	9.37	124	192.5	72.07	13.95	37.27	145	26.44	4.33	18.5	48.33	93.56	12.54	61.5	145.5	101.74	9.43	45.5	155	0.92	0.09	0.61	2.33
		male	1273	73	5.65	65	95	173.3	6.47	151	192.5	79.68	11.91	50	145	26.44	3.52	18.6	44.17	97.71	9.74	70	145.5	101.13	7.59	45.5	155	0.97	0.07	0.72	2.33
		female	1942	71.88	5.13	65	98	159.05	6.12	124	178	67.09	12.91	37.27	133.18	26.44	4.79	18.5	48.33	90.84	13.4	61.5	143	102.14	10.44	52	153	0.89	0.09	0.61	2.06
6	COLAUS	Combined	5430	53.4349	10.7498	34.9	75.4	168.453	9.32439	131	198	73.5647	15.1147	36.9	175.4	25.8546	4.56305	15.5476	59.1696	89.362	13.4199	58	163	101.78	9.29221	66	170	0.875707	0.0829613	0.575	1.24
		Males	2557	52.9208	10.763	34.9	75.1	174.978	7.32816	150	198	81.5426	13.2821	43.3	175.4	26.629	4.01617	15.5476	55.9865	95.9253	11.2385	64	163	102.983	7.94268	74	170	0.929964	0.061605	0.575	1.24
		Females	2873	53.8924	10.7192	35	75.4	162.645	6.70084	131	185	66.4643	12.9518	36.9	171	25.1655	4.89848	15.5591	59.1696	83.5205	12.4717	58	162	100.71	10.2294	66	168	0.827417	0.0684036	0.653846	1.17284
7	COROGENE/FINRISK	Combined	2051	55.6724	12.1382	25	74	169.917	9.91963	134.4	202	78.172	15.1292	37.1	150.4	27.0182	4.48111	16.1745	50.5859	91.9928	13.3329	61.5	142	100.977	8.58032	78.5	145.5	0.909475	0.0928427	0.68254	1.24561
		Males	1110	54.4919	12.1078	25	74	176.499	7.03606	134.4	202	84.777	13.3545	50.9	150.4	27.2043	3.93933	16.1745	43.0344	97.1223	11.567	64.5	142	100.402	7.13777	83	133	0.965683	0.0716726	0.68254	1.24561
		Females	941	57.0648	12.0322	25	74	162.154	6.68612	135.8	184.6	70.3807	13.2848	37.1	129.5	26.7987	5.03932	16.3281	50.5859	85.9422	12.7324	61.5	142	101.657	9.97985	78.5	145.5	0.843173	0.067872	0.683333	1.20207
8	CROATIA_KORCULA	Combined	840	55.7869	13.5712	18	94	168.173	9.13361	141	197	79.0983	14.0645	49.9	136.2	27.9082	4.06257	16.59	44.95	94.2083	12.0855	62	138.5	104.034	7.68204	74.8	138.2	0.904575	0.0862523	0.642487	1.13257
		Males	304	57.0822	13.968	20	90	176.596	6.70046	158.3	197	89.5931	12.5382	58.1	136.2	28.7106	3.5882	19.25	40.67	100.211	10.0673	62	130	104.628	6.64645	87.5	127	0.957295	0.068463	0.642487	1.13257
		Females	536	55.0522	13.2981	18	94	163.395	6.49683	141	186	73.1461	11.095	49.9	112	27.4531	4.24469	16.59	44.95	90.804	11.814	63	138.5	103.696	8.19836	74.8	138.2	0.874674	0.0808523	0.654867	1.11694
9	CROATIA_SPLIT	Combined	499	49.0441	14.6519	18	85	172.543	9.48857	152	196.5	80.5656	16.2365	47.2	150.3	26.9298	4.191	18.17	43.43	90.997	12.1467	67.5	143	102.44	7.32338	85	130.5	0.886173	0.0774498	0.7	1.17021
		Males	213	47.9202	15.5077	19	85	180.814	6.14364	164	196.5	91.9809	14.1929	61.1	150.3	28.1031	3.85941	20.48	43.43	97.1761	11.0918	74.5	143	104.404	6.69475	90.5	130.5	0.928949	0.0628656	0.783333	1.15517
		Females	286	49.8811	13.9493	18	79	166.383	6.32783	152	184	72.064	11.8694	47.2	112.2	26.056	4.221	18.17	42.49	86.3951	10.7938	67.5	127	100.977	7.43949	85	122.5	0.854316	0.0718038	0.7	1.17021
10	CROATIA_VIS	Combined	906	56.2936	15.5167	18	91	167.66	9.89742	143	203.5	76.8792	14.3531	43.8	136.5	27.2938	4.19496	17.0128	43.5973	95.803	11.6754	65.5	137	102.41	7.94527	63.2	142.3	0.934978	0.0834971	0.6809	1.2386
		Males	383	55.9191	14.963	18	88	175.874	7.29015	158.2	203.5	85.0982	13.1681	50.9	136.5	27.4792	3.69666	18.3596	40.6865	98.171	9.91794	72.4	133.1	101.195	6.41465	84.1	126.5	0.969182	0.0641023	0.787	1.2386
		Females	523	56.5679	15.9186	18	91	161.645	6.72242	143	181	70.8604	12.0172	43.8	114.4	27.158	4.52388	17.0128	43.5973	94.0688	12.5387	65.5	137	103.3	8.80089	63.2	142.3	0.909931	0.0871384	0.6809	1.1861
11	deCODE consortium	Combined	5883	60.68	17.83	18	103	170.96	9.05	142	201	84.53	19.09	33	220	28.84	5.76	13.74	73.51	99.14	15.37	32	181	107.24	11.2	40	175	0.923	0.097	0.356	2.25
		Males	2610	63.5	16.36	18	103	177.9	6.75	151	201	90.8	17.71	40.4	216	28.62	4.91	14.66	59.21	102.37	14.05	32	181	106.4	9.59	40	175	0.961	0.089	0.356	2.25
		Females	3273	58.43	18.62	18	98	165.43	6.47	142	192	79.54	18.67	33	220	29.02	6.35	13.74	73.51	96.56	15.87	46	165	107.92	12.3	54	165	0.893	0.093	0.57	1.342
12	Diabetes Genetics Initiative - Cases (DGI_CASE)	Combined	1305	64.2921	10.0716	36.79	84.97	168.233	9.1207	141	196	80.2632	14.3096	43.8	148	28.3174	4.27205	18.05	52.86	96.899	11.5918	58	146	103.773	9.00662	55	146	0.94138	0.0837746	0.635417	1.2807
		Males	682	63.4313	9.93014	37.1	84.96	174.576	6.34486	153.7	196	85.6368	13.2713	53.4	148	28.0803	3.83378	18.05	46.71	100.661	10.7153	58	146	102.728	7.89397	55	134	0.986342	0.0646648	0.635417	1.2807
		Females	623	65.2344	10.1486	36.79	84.97	161.3	6.16851	141	180	74.3807	13.0433	43.8	137.4	28.577	4.6947	18.51	52.86	92.7554	11.1049	67	135	104.96	9.99998	79	146	0.890341	0.0731029	0.683673	1.19
13	Diabetes Genetics Initiative - Controls (DGI_CONTROL)	Combined	1071	58.3058	9.57752	35.16	80.56	169.509	8.83966	142	200	76.9822	12.9565	46.8	143	26.7245	3.63119	16.95	43.89	90.2223	11.1337	60.5	140	101.164	7.46816	54	132.5	0.900143	0.0929622	0.678899	1.61111
		Males	546	58.136	9.76832	35.54	79.71	175.937	6.09705	159	200	82.9009	11.464	57.4	143	26.753	3.20527	16.95	43.89	95.7738	9.26545	72	140	100.469	6.72851	54	130.5	0.960351	0.0721904	0.774194	1.61111
		Females	525	58.4823	9.38101	35.16	80.56	162.812	5.73726	142	179	70.8268	11.4733	46.8	124	26.6949	4.02957	17.96	41.91	84.4327	9.90762	60.5	114	101.924	8.14227	83	132.5	0.834539	0.0642501	0.678899	1.10753
14	EPIC-Obesity Study (EPIC)	Combined	2413	59.2441	9.02537	39	77	167.05	8.83175	137.9	196.7	73.7959	12.9529	42.8	134	26.3884	3.88202	16.0882	47.5684	88.4226	12.3109	56	133.2	103.22	7.88801	83.1	149.9	0.855711	0.0920903	0.645161	1.21693
		Males	1129	59.8167	9.02209	40	77	173.765	6.57384	151.5	196.7	80.41	11.0909	42.8	134	26.6085	3.19625	16.8546	42.056	95.818	9.45858	67	133.2	102.861	6.21668	84	135.1	0.930515	0.0581243	0.762971	1.21693
		Females	1284	58.7407	9.00172	39	77	161.146	5.83824	137.9	182.7	67.9801	11.6156	44.6	119	26.195	4.38969	16.0882	47.5684	81.9199	10.7621	56	128	103.535	9.09847	83.1	149.9	0.789937	0.0609868	0.645161	1.08738
15	Erasmus family study (ERF)	Combined	2720	48.881	14.3201	17.557	86.502	167.564	9.39332	139.3	196.5	75.7267	15.5128	41.9	161	26.9031	4.73635	15.5372	61.8043	87.5651	13.5702	54.3	149	100.632	8.69959	76.5	173	0.869424	0.105927	0.495438	1.2549
		Males	1218	49.5016	14.2148	17.557	86.502	174.688	7.20715	152.2	196.5	83.1489	13.923	41.9	154.7	27.2294	4.14	15.8541	50.7758	94.1617	11.704	62.5	146.6	99.4396	7.26986	76.5	147.5	0.945428	0.0784118	0.724638	1.18596
		Females	1502	48.3778	14.39	18.03	86.07	161.787	6.56848	139.3	182.8	69.708	14.0641	42.1	161	26.6385	5.15591	15.5372	61.8043	82.2159	12.5926	54.3	149	101.598	9.59984	79	173	0.80779	0.0827742	0.495438	1.2549
16	Estonian Genome Project (EGCUT)	Combined	1697	46.4113	23.282	18	103	170.297	10.8564	140	204	74.8515	16.1943	28	160	25.7946	5.10122	11.5056	54.2222	86.8309	13.9685	46	164	102.905	10.376	61	167	0.842192	0.0914739	0.473054	1.6
		Males	650	36.6031	15.4229	18	87	180.609	7.13795	158	204	83.4492	14.506	50	160	25.5768	4.19462	16.6667	50.7031	90.7323	12.4392	60	164	101.871	7.98835	61	148	0.889021	0.0808623	0.677083	1.31
		Females	1047	52.5005	25.1876	18	103	163.895	7.2376	140	193	69.5138	14.8395	28	137	25.9298	5.58826	11.5056	54.2222	84.4088	14.319	46	160	103.547	11.5712	63	167	0.813119	0.0854478	0.473054	1.6
17	Family Heart Study (FamHS)	Combined	3746	52.2197	13.6651	25.2101	93.6263	169.428	9.77183	141	207	79.8878	18.0887	36.7414	236.778	27.7426	5.47569	15.96	63.5666	97.6345	15.2894	27	188	105.959	11.1697	53	196	0.919622	0.0893947	0.290323	1.81132
		Males	1783	52.0147	13.9112	25.2101	91.0445	176.909	7.04408	155	207	87.7366	16.053	45.8133	236.778	28.0048	4.63318	15.96	63.5666	100.746	12.853	44	188	104.595	9.07043	53	190	0.96167	0.0701563	0.40367	1.81132
		Females	1963	52.406	13.4386	25.2211	93.6263	162.633	6.33599	141	196	72.7588	16.8422	36.7414	151.955	27.5044	6.13308	16.114	55.1444	94.8079	16.7143	27	170	107.199	12.6565	59	196	0.881429	0.0878475	0.290323	1.55932
18	Fenland	Combined	1402	44.9542	7.27959	29.3635	57.6126	169.637	9.28214	143.2	200.5	78.18	16.5034	42.4	155.7	27.0679	4.86195	17.2685	55.3868	92.124	13.5748	61.05	184.2	104.222	9.99572	75.5	165.5	0.882216	0.0832828	0.693717	1.91
		Males	615	44.4536	7.36252	29.399	57.295	177.301	6.51336	158.6	200.5	86.7561	13.875	49.4	155.7	27.5621	3.91003	18.6159	49.6422	98.6917	11.6056	74	184.2	104.819	7.39315	86	148.05	0.940285	0.0733947	0.76	1.91
		Females	787	45.3454	7.19459	29.3635	57.6126	163.648	6.20958	143.2	189.8	71.4783	15.2501	42.4	142.5	26.6817	5.46362	17.2685	55.3868	86.9916	12.7718	61.05	141.2	103.755	11.6145	75.5	165.5	0.836838	0.0587785	0.693717	1.03389
19	Framingham Heart Study (FHS)	combined	1659	51.6028	9.36775	25	78	168.104	9.056	124.46	196.85	76.0469	16.0934	29.9371	149.232	26.7986	4.7949	17.3688	51.9537	89.1702	14.3883	58.42	144.78	101.858	9.64427	64.77	147.32	0.873319	0.0981602	0.631579	1.17391
		male	745	52.0537	9.15061	28	78	175.241	6.85844	124.46	196.85	85.069	13.3389	29.9371	149.232	27.6623	3.85748	17.9237	46.8652	97.7123	10.375	63.5	144.78	102.045	7.42801	64.77	137.16	0.956324	0.0554816	0.771429	1.17391
		female	914	51.2352	9.53028	25	77	162.286	5.92808	140.97	182.245	68.6929	14.3103	41.2769	135.171	26.0946	5.34049	17.3688	51.9537	82.2075	13.4225	58.42	137.16	101.706	11.1308	78.74	147.32	0.805662	0.069173	0.631579	1.05333
20	FUSION_T2D	Combined	1074	62.7732	7.5348	40.7726	83.1863	167.357	8.92963	143	197	84.6654	14.7404	35	144	30.2143	4.68261	16.0004	47.5852	102.041	11.9693	59	144.5	107.131	9.78046	79	145	0.953245	0.0820757	0.69	1.24242
		Males	614	62.0986	7.32901	40.7726	77.8082	173.189	6.08909	152.4	197	88.4433	13.5585	50.9	144	29.4524	4.0125	18.1855	43.1405	104.336	10.7497	70.5	144.5	104.887	7.84167	81.5	140	0.994421	0.0651621	0.791878	1.24242
		Females	460	63.6736	7.71757	45	83.1863	159.573	5.53789	143	176	79.6226	14.7595	35	125.5	31.2313	5.28612	16.0004	47.5852	98.9772	12.8113	59	134	110.127	11.2144	79	145	0.898283	0.0691486	0.69	1.21
21	FUSION_CONTROLS	Combined	1165	63.5781	7.43563	42.6016	90.9146	166.735	9.0274	144	190.6	75.5728	13.026	45.7	151.1	27.1388	3.85283	17.5028	51.0749	91.3742	11.5246	64	147	101.575	8.11927	81	145	0.899484	0.086523	0.672897	1.12
		Males	568	63.4492	7.60278	46	90.9146	173.532	6.3819	156	190.6	81.4449	11.9857	52.1	151.1	27.0322	3.53708	19.22	51.0749	96.6847	9.89307	72	147	100.189	7.15542	81	145	0.964242	0.0575777	0.800971	1.12
		Females	597	63.7008	7.27729	42.6016	89.1486	160.268	5.87214	144	179	69.9859	11.4276	45.7	127.1	27.2402	4.13132	17.5028	45.9028	86.3218	10.6694	64	136	102.894	8.74454	83	144	0.837871	0.0605624	0.672897	1.06667
22	GENMETS/H2000 - cases (H2000_cases)	Combined	824	50.6893	11.202	30	75	168.316	10.3466	134.749	197.441	83.841	14.8816	49	151	29.5372	4.29694	20.58	47.07	100.521	10.9601	80	151	106.345	9.08958	87	150	0.946055	0.075641	0.706897	1.17391
		Males	410	49.1098	10.5474	30	75	175.903	7.20129	157.651	197.441	91.1561	12.556	65	151	29.4503	3.62335	23.19	47.07	104.746	8.81973	94	151	104.168	7.09073	87	150	1.00533	0.0429962	0.895197	1.17391
		Females	414	52.2536	11.6172	30	75	160.802	6.94439	134.749	181.688	76.5966	13.3961	49	123	29.6233	4.87614	20.58	45.78	96.337	11.2724	80	130	108.5	10.2708	90	144.5	0.887356	0.0512772	0.706897	1.09268
23	GENMETS/H2000 - controls (H2000_controls)	Combined	828	50.4674	10.9217	30	75	168.221	9.51892	139.86	195.975	71.4396	12.1538	45	116	25.2182	3.66556	17.09	44.26	87.8243	10.9995	60	128	98.4312	7.68705	76.5	148	0.891664	0.0810627	0.684211	1.19231
		Males	401	48.9027	10.1478	30	74	175.138	6.94907	144.564	195.975	77.9751	10.3711	54	116	25.4224	3.08722	17.09	39.04	92.7693	8.89444	72	125	97.2207	5.93837	76.5	122	0.953249	0.0546046	0.809278	1.19231
		Females	427	51.9368	11.4196	30	75	161.726	6.57571	139.86	185.443	65.3021	10.3828	45	116	25.0264	4.13023	17.48	44.26	83.1803	10.7685	60	128	99.5679	8.8841	77.5	148	0.833829	0.0550832	0.684211	1.0375
24	GOOD	Combined	937	18.9	0.56	18.01	20.1	181.69	6.6	161	203	73.905	11.6174	51.3	127	22.3704	3.19403	16.0567	41.5572	78.4889	7.16354	63.5	116	92.6002	7.85072	57	133	0.84852	0.0482686	0.690355	1.38596
		Males	937	18.9	0.56	18.01	20.1	181.69	6.6	161	203	73.905	11.6174	51.3	127	22.3704	3.19403	16.0567	41.5572	78.4889	7.16354	63.5	116	92.6002	7.85072	57	133	0.84852	0.0482686	0.690355	1.38596
		Females	0	NA	NA	NA	NA	NA	NA	NA	NA	NA	NA	NA	NA	NA	NA	NA	NA	NA	NA	NA	NA	NA	NA	NA	NA	NA	NA	NA	NA
25	HBCS	Combined	1723	61.4932	2.92421	56.7	69.8	169.023	8.84552	146.2	196.6	79.1088	15.0583	37.3	143.7	27.6462	4.64899	14.7926	50.0996	95.3341	13.2844	62.5	142.5	103.082	8.5374	81.3	148.5	0.923818	0.0941562	0.681592	1.18584
		Males	735	61.4161	2.75032	57	69.3	176.856	5.71982	159	196.6	86.1083	13.6799	56.2	143.7	27.5087	4.03315	18.7493	41.8143	100.86	11.474	73.5	141.5	101.429	6.74362	86	129.5	0.992418	0.0655917	0.777778	1.18584
		Females	988	61.5506	3.04726	56.7	69.8	163.195	5.70015	146.2	183	73.9016	13.8858	37.3	133.8	27.7485	5.05833	14.7926	50.0996	91.2233	13.0512	62.5	142.5	104.312	9.47608	81.3	148.5	0.872785	0.0784625	0.681592	1.14
26	HYPERGENES_CASES	Combined	363	45.6001	9.67372	17.63	64	169.548	9.69205	147	211	80.5843	16.7125	46.8	164	28.0169	5.39093	17.9323	52.3477	93.9143	13.5374	61	139	105.797	10.2997	86	158	0.886609	0.085598	0.643564	1.15385
		Males	195	46.126	10.4539	17.63	64	175.427	7.57949	156.333	211	85.3217	14.905	54.5	139.5	27.6965	4.42013	17.9323	47.4292	97.8615	11.8275	71	139	104.341	8.63435	86	150	0.936596	0.0664012	0.728972	1.15385
		Females	168	44.9896	8.67186	18.3847	61	162.725	7.0497	147	179.667	75.0855	17.0513	46.8	164	28.3887	6.32784	18.0773	52.3477	89.3327	13.9797	61	133	107.487	11.7475	89	158	0.828589	0.0667564	0.643564	1.01471
27	HYPERGENES_CONTROLS	Combined	343	58.899	6.69437	43.3958	78.479	166.793	8.92095	145	195.667	72.9615	12.7994	45	118	26.1414	3.55117	18.4911	41.3516	89.6673	11.4957	62.8	123	102.877	7.30199	84	134.5	0.870639	0.0834253	0.682927	1.19048
		Males	158	59.6247	7.23005	43.3958	78.479	173.416	6.92782	155.833	195.667	79.6689	11.7274	57	118	26.4643	3.36198	19.7133	35.8203	95.2778	9.91898	72.5	123	102.406	6.15591	87	118.5	0.928873	0.0576895	0.801105	1.0885
		Females	185	58.2792	6.15266	44.9326	74.5071	161.136	6.09321	145	181.167	67.2331	10.7483	45	109.5	25.8657	3.69181	18.4911	41.3516	84.8756	10.5624	62.8	119.8	103.279	8.14962	84	134.5	0.820903	0.0685364	0.682927	1.19048
28	KORA_F3	Combined	1599	62.4103	10.1169	35	79	166.763	9.17587	142.2	197.5	78.2472	14.3193	38.9	143.8	28.1007	4.48624	16.77	51.43	96.5218	12.6291	65.6	141.1	107.48	8.91247	85.1	154.9	0.897074	0.0825282	0.645	1.129
		Males	786	62.7608	10.1278	35	79	173.375	6.70861	150.4	197.5	84.8672	12.3231	55.8	136.5	28.2277	3.75685	18.98	43.45	102.219	10.3404	71.9	141.1	107.084	7.10263	87.8	151.4	0.953587	0.0589091	0.726	1.129
		Females	813	62.0713	10.101	35	79	160.371	6.24285	142.2	179.2	71.8471	13.1634	38.9	143.8	27.9778	5.09243	16.77	51.43	91.0138	12.195	65.6	135.8	107.862	10.3563	85.1	154.9	0.842439	0.0629983	0.645	1.088
29	KORA_S4	Combined	1811	53.9133	8.85873	25	74	167.677	9.06416	143.5	194.7	78.131	14.7903	43.9	192.7	27.7376	4.54672	18.21	55.11	92.667	12.8417	60.2	166	105.405	9.10916	82.8	198.6	0.878161	0.0865131	0.56	1.28
		Males	883	54.2163	8.92369	28	72	174.366	6.54934	156.1	194.7	85.1268	12.9333	54.2	192.7	27.9939	3.90538	18.31	55.11	99.0059	10.2204	71.5	166	104.903	7.28574	88.7	172.6	0.942684	0.0550421	0.77	1.28
		Females	928	53.625	8.79158	25	74	161.313	6.03733	143.5	182.5	71.4745	13.3041	43.9	142	27.4937	5.07252	18.21	51.22	86.6355	12.1618	60.2	143.2	105.882	10.5376	82.8	198.6	0.816767	0.063185	0.56	1.06
30	Lifelines	Combined	8116	47.7978	11.1668	18.1136	88.9719	174.602	9.20734	145	208	80.1204	15.1795	42.5	165	26.2259	4.28609	13.8776	51.7521	91.4877	12.3489	58	158	100.738	9.20982	69	181	0.907531	0.083528	0.464088	1.28986
		Males	3479	48.0586	11.2991	19.5729	87.5811	182.086	6.70097	158	208	88.2604	13.2498	49.5	165	26.6072	3.64485	14.4296	48.9206	96.3525	10.6973	65	158	100.197	7.44347	73	163	0.960834	0.0673052	0.576687	1.27358
		Females	4637	47.6022	11.0636	18.1136	88.9719	168.988	6.41441	145	193	74.0132	13.5867	42.5	152	25.9397	4.69029	13.8776	51.7521	87.8378	12.2475	58	146	101.145	10.3209	69	181	0.867539	0.07129	0.464088	1.28986
31	MICROS	Combined	352	46.2472	15.982	18	88	167.021	8.95553	145	191	69.7054	13.5663	43	114	24.96	4.40327	16.7062	43.146	87.6648	12.7836	60	121	97.9205	10.2621	69	145	0.894512	0.0827461	0.6	1.07692
		Males	149	45.6174	15.6605	19	88	173.828	7.33751	153	191	77.055	11.687	50	107	25.4882	3.51657	18.5901	36.5736	92.151	10.6345	67	116	97.9664	8.15758	78	118	0.940303	0.0709319	0.728261	1.07692
		Females	203	46.7094	16.2368	18	83	162.025	6.37599	145	177	64.3108	12.2734	43	114	24.5723	4.92678	16.7062	43.146	84.3719	13.2424	60	121	97.8867	11.5858	69	145	0.860902	0.0743585	0.6	1.06364
32	NESDA/NTR	Combined	4164	42.9256	13.7632	18	90	173.485	8.81605	150	210	76.3235	15.4172	44	170	25.3044	4.49686	14.7	53.27	87.4936	13.4766	55	165	103.532	9.30352	49	175	0.843799	0.0938276	0.52	1.53
		Males	1491	46.9826	13.982	18	82	181.062	7.27162	156	210	85.5681	13.6259	50.1	170	26.1015	3.88136	15.95	50.21	94.941	12.0524	55	165	104.313	7.19081	77	165	0.908531	0.0800842	0.52	1.3
		Females	2673	40.6626	13.1074	18	90	169.259	6.45803	150	196	71.1668	13.8744	44	167	24.8597	4.74896	14.7	53.27	83.3394	12.3996	60	149	103.096	10.2708	49	175	0.807692	0.080606	0.61	1.53
33	NFBC66	Combined	4590	31	0	31	31	171.466	9.32601	105.4	202.6	72.7622	14.9073	29.2	165.4	24.6549	4.20785	15.323	54.3491	83.7575	12.0381	51	150	97.2771	7.8456	55	149	0.859346	0.0849877	0.434043	1.70866
		Male	2272	31	0	31	31	178.375	6.39553	155	202.6	80.1882	12.7279	49.4	150.4	25.1786	3.61046	15.323	47.5756	88.8174	9.84978	60	149	97.4485	6.66351	73	143	0.909972	0.0580184	0.625	1.16026
		Female	2318	31	0	31	31	164.694	6.28329	105.4	186.8	65.4835	13.2014	29.2	165.4	24.1415	4.66465	15.4321	54.3491	78.7981	11.9254	51	150	97.1091	8.85062	55	149	0.809724	0.0776511	0.434043	1.70866
34	Nurses Health study (NHS)	Combined	1595	53.1885	6.75504	39	65	163.966	6.07439	134.62	182.88	67.5206	13.4836	39.4625	153.314	25.0875	4.6905	17.0052	51.3922	78.6175	11.0134	53.34	144.78	101.447	9.9061	76.2	152.4	0.773586	0.0653655	0.428571	1.36667
		Males	0	NA	NA	NA	NA	NA	NA	NA	NA	NA	NA	NA	NA	NA	NA	NA	NA	NA	NA	NA	NA	NA	NA	NA	NA	NA	NA	NA	NA
		Females	1595	53.1885	6.75504	39	65	163.966	6.07439	134.62	182.88	67.5206	13.4836	39.4625	153.314	25.0875	4.6905	17.0052	51.3922	78.6175	11.0134	53.34	144.78	101.447	9.9061	76.2	152.4	0.773586	0.0653655	0.428571	1.36667
35	ORCADES	Combined	859	53.9955	15.4045	16.8378	91.4962	167.308	9.37624	138.2	199.4	77.2754	14.8751	44.4	128.4	27.5519	4.61177	16.97	43.69	93.2354	13.5071	62.5	133.2	102.322	8.34266	81.6	145.7	0.909177	0.0910541	0.692982	1.22816
		Males	391	54.8897	15.3127	16.8378	90.3299	174.908	6.51596	158.5	199.4	85.4396	12.4539	44.4	128.4	27.9415	3.9363	16.97	43.58	98.6128	11.7031	64.4	133.2	101.987	6.77365	81.6	133.7	0.964959	0.0733483	0.73	1.22816
		Females	468	53.2485	15.4574	17.1198	91.4962	160.959	6.10805	138.2	178.3	70.4545	13.2125	45.6	116	27.2265	5.08947	18.47	43.69	88.7427	13.2806	62.5	131	102.601	9.45434	84	145.7	0.862572	0.0771857	0.692982	1.12432
36	PREVEND	Combined	3622	49.624	12.4876	28	75	173.705	9.05591	145	207	78.9164	14.36	44.9	145.5	26.1284	4.25331	17.0552	53.7255	89.0883	13.3044	31	150	100.495	8.4592	69	152	0.884824	0.0962492	0.265625	1.25221
		Males	1870	50.9324	12.7647	28	75	179.535	6.9664	157.5	207	85.1179	12.5419	49	145.5	26.4164	3.68084	17.2074	44.659	94.488	11.1576	31	141.5	100.125	6.66363	77	128	0.942248	0.074015	0.265625	1.25221
		Females	1752	48.2335	12.0347	28	75	167.487	6.54204	145	193	72.3007	13.1781	44.9	144.5	25.8211	4.77139	17.0552	53.7255	83.3309	12.9937	57	150	100.89	10.0158	69	152	0.823417	0.0775648	0.615385	1.2043
37	PROCARDIS	Combined	1050	59.2095	7.08507	33	80	173.593	8.6221	149	206	80.7229	15.0788	42	159	26.7058	4.21062	15.427	51.3747	95.9876	12.0524	64	141	101.631	7.5701	80	173	0.943615	0.0871769	0.714286	1.19492
		Males	684	58.4474	7.05709	34	80	177.94	6.35648	158	206	86.2573	12.991	55	159	27.238	3.84305	18.5132	44.9827	99.8699	10.0614	71	141	101.778	6.63018	85	130	0.980489	0.0638979	0.771739	1.19492
		Females	366	60.6339	6.92483	33	75	165.47	6.03895	149	183	70.3798	13.1524	42	145	25.7112	4.66846	15.427	51.3747	88.7322	12.1249	64	137	101.358	9.07324	80	173	0.874704	0.0830171	0.714286	1.15476
38	RSI	Combined	5373	68.7429	8.64737	55	99.09	167.089	9.41057	135	198	73.5039	11.9002	40.1	146.5	26.3158	3.67986	14.19	50.69	90.5132	11.1134	55	150	100.048	7.81075	70	160	0.905124	0.0923246	0.56	1.31
		Males	2246	67.8719	7.97677	55.01	97.81	174.934	6.77524	151	198	78.7131	10.7403	41	122.3	25.6946	2.98746	14.19	38.19	94.3068	9.47768	57	150	98.5451	6.42628	70	150	0.956754	0.070644	0.56	1.25
		Females	3127	69.3684	9.04824	55	99.09	161.455	6.577	135	191.5	69.7624	11.2703	40.1	146.5	26.7619	4.04782	15.43	50.69	87.7885	11.4003	55	143	101.128	8.50845	70	160	0.86804	0.0881651	0.58	1.31
39	RSII	Combined	1911	64.5582	7.94626	55.1157	95.3347	168.728	9.12685	141.5	203	77.4823	13.1952	44.1	150	27.1841	3.98553	16.6636	50.1186	94.0362	11.8637	62	198.6	103.025	7.56747	82	163.2	0.912516	0.0922673	0.579657	1.94706
		Males	876	64.3802	7.58973	55.1403	93.9521	175.894	6.43473	156.8	203	83.0476	11.3632	54	126.8	26.8312	3.28812	16.7769	40.5195	98.9952	10.181	70	198.6	101.783	5.86968	86.5	163.2	0.971805	0.0734512	0.579657	1.94706
		Females	1035	64.7089	8.23662	55.1157	95.3347	162.663	6.20624	141.5	189.6	72.772	12.8026	44.1	150	27.4827	4.47188	16.6636	50.1186	89.8391	11.5675	62	145	104.076	8.61479	82	154	0.862334	0.075243	0.600877	1.18418
40	RSIII	Combined	1927	56.0486	5.7396	45.4593	97.2238	171.076	9.38998	146.5	200	81.3662	16.0621	35	158.6	27.7262	4.64429	14.0202	56.8683	94.1286	13.4066	62.1	174	107.658	9.08722	79.8	161.1	0.873149	0.0907456	0.659253	2.02326
		Males	842	55.8778	5.38078	45.4593	84.1533	178.855	6.78822	160.5	200	89.7028	14.2767	58.3	153.5	28.0191	4.0212	18.4211	46.6794	99.9791	11.7145	65.2	174	107.529	7.33394	86	144.5	0.928838	0.0798339	0.665986	2.02326
		Females	1085	56.181	6.00241	45.7467	97.2238	165.04	6.11888	146.5	184.7	74.8967	14.296	35	158.6	27.499	5.06558	14.0202	56.8683	89.5885	12.871	62.1	160	107.759	10.2454	79.8	161.1	0.829933	0.0735403	0.659253	1.53846
41	SardiNIA	Combined	4576	42.9	17.57	14	101.3	160.03	9.07	110	196	64.75	13.24	28	145	25.26	4.66	13.9	53.3	84.5	13.07	56	133	97.45	8.25	41	142	0.660989	0.1	0.348837	1.19512
		Males	1992	43.16	18.03	14	93.9	166.56	7.53	110	196	72.16	11.77	30	135	26.03	4.05	14.9	42.9	89.76	11.29	58	128	97.13	7	71	138	0.74	0.0777475	0.348837	1.08
		Females	2584	42.7	17.2	14	101.3	155	6.62	110	178	59.05	11.34	28	145	24.66	4.99	13.9	53.3	80.44	12.91	56	133	97.7	9.09	41	142	0.601362	0.06634	0.388889	1.19512
42	SHIP	Combined	4043	49.6268	16.242	20	81	168.976	9.4011	142	198	78.0349	15.3276	41.3	156.4	27.2922	4.74461	16.1	52.4	89.3497	13.8772	50.5	143.5	102.931	9.80802	57.4	148	0.865973	0.0891932	0.56	1.36
		Males	1992	50.759	16.3986	20	80	175.273	7.18399	148	198	85.0683	13.5785	49.9	156.4	27.6826	4.0439	18.06	48.07	95.7938	11.666	67.9	143.5	102.815	7.87179	76.8	146.5	0.929734	0.0635093	0.71	1.19
		Females	2051	48.5271	16.016	20	81	162.861	6.9422	142	194	71.2038	13.7623	41.3	133.3	26.913	5.31143	16.1	52.4	83.091	12.9608	50.5	129.3	103.043	11.3783	57.4	148	0.804047	0.0630973	0.56	1.36
43	Sorbs	Combined	941	47.7	16.4	18	88	169.488	9.43444	144	195	77.3079	14.8788	43	139	26.9379	4.94715	15.3967	47.4237	90.9468	13.9759	59	139	103.812	9.08527	70	146	0.874309	0.0979782	0.555556	1.3
		Males	388	47.4	16.9	18	82	177.322	6.9224	158	195	84.9581	12.7142	55	139	27.0574	4.02875	17.1655	43.8707	96.2661	12.2301	72	137	102.06	6.85653	70	139	0.941308	0.0836927	0.72	1.3
		Females	553	47.8	16	18	88	164.017	6.70176	144	182	71.9653	13.9255	43	126	26.8544	5.5004	15.3967	47.4237	87.2242	13.9267	59	139	105.036	10.1895	85	146	0.827543	0.0780845	0.555556	1.09524
44	TwinsUK	Combined	3634	47.8437	12.7915	18	79	162.399	6.70843	139	191	66.6026	12.4886	35	141	25.2535	4.63609	13.2164	52.387	79.8742	10.8398	53	134	101.624	10.0322	64	168	0.784926	0.0588567	0.611111	1.4375
		Males	NA	NA	NA	NA	NA	NA	NA	NA	NA	NA	NA	NA	NA	NA	NA	NA	NA	NA	NA	NA	NA	NA	NA	NA	NA	NA	NA	NA	NA
		Females	3634	47.8437	12.7915	18	79	162.399	6.70843	139	191	66.6026	12.4886	35	141	25.2535	4.63609	13.2164	52.387	79.8742	10.8398	53	134	101.624	10.0322	64	168	0.784926	0.0588567	0.611111	1.4375
45	WGHS	Combined	20167	54.742	7.053	38.711	89.891	164.348	6.261	129.54	200.66	69.511	13.771	38.556	158.759	25.721	4.829	14.23	59.583	88.866	14.322	38.1	170.18	106.355	12.048	50.8	193.04	0.834	0.079	0.333	1.926
		Males	NA	NA	NA	NA	NA	NA	NA	NA	NA	NA	NA	NA	NA	NA	NA	NA	NA	NA	NA	NA	NA	NA	NA	NA	NA	NA	NA	NA	NA
		Females	20167	54.742	7.053	38.711	89.891	164.348	6.261	129.54	200.66	69.511	13.771	38.556	158.759	25.721	4.829	14.23	59.583	88.866	14.322	38.1	170.18	106.355	12.048	50.8	193.04	0.834	0.079	0.333	1.926
46	T2D-WTCCC	Combined	1871	58.4912	10.1205	27	96	169.592	9.71442	137	198.12	89.8622	18.9283	43	161.935	31.2339	6.12989	17.9119	62.3698	104.625	14.3907	66.04	167.64	111.051	12.9572	76.2	175	0.943216	0.0843771	0.690476	1.31034
		Male	1085	58.9548	9.89086	29	96	175.465	7.01009	150	198.12	93.3349	17.9607	47.628	161.935	30.2729	5.37354	18.0233	55.9145	106.187	13.4068	71.12	167.64	108.529	10.9024	78.7	172	0.978011	0.0695484	0.739384	1.31034
		Female	786	57.8511	10.4017	27	84	161.486	6.59444	137	182.88	85.0686	19.1923	43	155.7	32.5604	6.82641	17.9119	62.3698	102.469	15.3979	66.04	152	114.532	14.6588	76.2	175	0.895186	0.0793555	0.690476	1.22449
47	YFS	Combined	1982	37.7376	5.00195	30	45	172.258	9.29302	145	203	77.4379	17.2116	42	166	25.9682	4.75098	16.563	58.8152	88.5178	13.4822	60	151.6	99.8336	8.8921	77	164.1	0.884624	0.0892974	0.594521	1.23673
		Males	907	37.6869	5.03422	30	45	179.685	6.64437	157	203	86.5447	15.643	54	166	26.7545	4.28221	17.5434	49.351	94.4433	11.9894	68.15	151.6	99.8307	7.65634	82.4	132.25	0.944008	0.0698886	0.784404	1.19318
		Females	1075	37.7805	4.9765	30	45	165.993	6.01487	145	189	69.7544	14.5211	42	166	25.3048	5.02018	16.563	58.8152	83.5183	12.6231	60	145.9	99.8361	9.81805	77	164.1	0.83452	0.0713927	0.594521	1.23673
2nd stage studies
1	Ely	combined	1586	61.0899	9.18179	35.67	78.88	167.329	8.98144	146.7	199.9	76.6559	15.1133	38	145	27.3301	4.78913	15.9825	59.2781	93.3144	13.2601	57.25	144	106.297	10.0852	80.1	171	0.877362	0.0892376	0.583588	1.14286
		male	735	61.3724	9.0988	35.67	77.44	174.189	6.61654	155	199.9	83.1031	13.3167	48.5	134.5	27.3683	4.00144	15.9825	45.8237	99.9948	10.6113	71.25	144	105.334	7.56478	85.15	139.25	0.948195	0.0578489	0.753968	1.14286
		female	851	60.8459	9.25127	36.34	78.88	161.403	6.06329	146.7	180.2	71.0875	14.3457	38	145	27.2971	5.37956	16.8906	59.2781	87.5445	12.5983	57.25	143.25	107.129	11.7793	80.1	171	0.816183	0.0622395	0.583588	1.03922
2	EPIC_T2D	combined	723	61.7676	8.18713	41	77	167.896	9.14703	143.8	193.1	83.3253	14.555	45.8	160	29.5071	4.39328	19.4886	49.0551	99.0875	12.1892	64.4	145.6	107.82	9.13685	85	142.6	0.919288	0.0863419	0.692434	1.19907
		male	432	61.537	8.11881	41	77	173.367	6.2634	154	193.1	87.5569	12.9017	56	160	29.0972	3.78607	19.584	49.0551	103.509	10.0323	79	145.6	106.566	7.41738	88.8	141.9	0.97075	0.0561334	0.805	1.14646
		female	291	62.11	8.28969	41	77	159.775	6.26377	143.8	178.1	77.0433	14.6207	45.8	124.4	30.1157	5.11145	19.4886	45.5055	92.5237	12.1642	64.4	141.3	109.682	10.9659	85	142.6	0.842891	0.0638395	0.692434	1.19907
3	EPIC_nonT2D	combined	958	58.7296	9.41735	39	79	166.487	9.02902	141.6	195.5	72.5574	12.8645	41.2	135	26.1027	3.68885	16.2884	46.0365	87.1857	12.0886	56.5	134	102.601	7.69874	81.6	153.8	0.848634	0.0891442	0.647059	1.15517
		male	409	59.3178	9.15695	40	79	173.888	6.71594	150.2	195.5	79.7745	11.3765	51	135	26.3606	3.25547	16.8852	40.3117	94.9039	9.76083	71.8	134	102.511	6.30273	83.2	125.3	0.924575	0.0591075	0.757576	1.15517
		female	549	58.2914	9.5916	39	77	160.973	6.11908	141.6	179	67.1807	11.1721	41.2	126.6	25.9105	3.97322	16.2884	46.0365	81.4357	10.3288	56.5	122.1	102.668	8.59773	81.6	153.8	0.792058	0.0613648	0.647059	1
4	Fenland	combined	3182	46.888	7.11101	30.48	59.95	170.327	9.54436	142.7	197.6	77.8141	16.4687	41.5	181	26.7418	4.88961	16.3842	59.8521	90.432	13.3202	59	148.95	103.384	9.40184	78.65	180.4	0.873121	0.0867407	0.504989	1.17276
		male	1484	46.8753	7.19225	30.9	59.93	177.672	6.82699	156.9	197.6	85.4032	14.1328	52	177.6	27.0374	4.09554	16.3842	50.5972	96.4339	11.2318	65.6	148.95	103.146	7.17788	83.35	155	0.933223	0.0652628	0.75576	1.17117
		female	1698	46.899	7.04135	30.48	59.95	163.908	6.45105	142.7	188.6	71.1814	15.4745	41.5	181	26.4835	5.47853	16.8588	59.8521	85.1865	12.7793	59	144.3	103.591	10.9808	78.65	180.4	0.820594	0.0667965	0.504989	1.17276
5	NSHD	combined	2436	53	0	53	53	168.192	8.91523	139.1	194.7	77.469	14.6597	37.2	148	27.3421	4.56574	15.2274	52.9411	91.6028	12.9569	59.8	141	105.062	8.88402	75.6	158	0.871011	0.0914212	0.634816	1.15563
		male	1221	53	0	53	53	174.603	6.44186	152.5	194.7	83.5002	13.1259	48.2	148	27.3721	3.93056	16.4837	43.0544	97.6869	10.4689	63.6	141	104.163	6.90145	83	143.9	0.936523	0.0608067	0.72886	1.15563
		female	1215	53	0	53	53	161.75	5.90279	139.1	178.8	71.4079	13.5853	37.2	138.5	27.3119	5.12686	15.2274	52.9411	85.4886	12.3266	59.8	139.6	105.965	10.4313	75.6	158	0.805175	0.0662844	0.634816	1.09056
6	TRAILS-Pop	Combined	1160	19.1605	0.558227	18.1821	20.7502	176.536	9.54967	141.5	206	71.2726	13.3158	42.5	138	22.8485	3.76595	15.6491	45.6367	78.3774	9.80559	46	130.75	99.7195	8.49421	51	138.5	0.785657	0.0636858	0.613272	1.13754
		Males	542	19.1871	0.542538	18.204	20.564	183.734	7.14531	165.5	206	76.3542	13.8021	48.4	138	22.5972	3.76759	15.6491	43.166	81.7698	9.74262	64.5	130.75	99.3087	8.38658	75.5	138.5	0.822616	0.0540304	0.699029	1.13754
		Females	618	19.1371	0.57105	18.1821	20.7502	170.223	6.41197	141.5	191.5	66.8159	11.111	42.5	125	23.0689	3.75372	15.8532	45.6367	75.4021	8.85485	46	130	100.08	8.57806	51	133.75	0.753244	0.0529794	0.613272	0.977444
7	QFS	Combined	865	41.1843	15.5506	18.1	88.7	165.892	9.19287	138.8	194.9	76.2728	21.4951	39.8	181.1	27.7144	7.60031	16.7925	64.936	88.8966	18.3938	57.9	164.5	103.575	14.8939	78.6	200	0.854941	0.102303	0.531	1.13898
		Males	379	41.6517	16.0407	18.2	88.7	173.075	6.63064	154.9	194.9	82.3992	19.8468	45.5	167.5	27.4926	6.42046	17.4017	57.3496	94.1863	16.589	65.4	164.5	100.937	11.3119	78.6	169.5	0.928404	0.0800978	0.757261	1.13898
		Females	486	40.8198	15.164	18.1	84.8	160.291	6.67274	138.8	178.6	71.4953	21.5384	39.8	181.1	27.8873	8.40882	16.7925	64.936	84.7716	18.6901	57.9	151	105.632	16.9047	79.4	200	0.797652	0.0783474	0.531	1.08049
8	THISEAS	Combined	970	56.8588	13.2737	24	89	167.968	10.199	134	194	80.1726	15.1022	43	161	28.3872	4.63089	17.67	49.56	96.9719	13.03	63.5	134	105.056	9.7781	69.5	148	0.923938	0.0986972	0.58	1.25
		Males	554	55.7094	12.3328	24	88	174.025	7.22809	155	194	86.2578	13.3235	52	132	28.4667	3.96852	19.1	43.71	101.292	10.6573	70	134	104.339	8.21355	79	144	0.971083	0.0717333	0.64	1.19
		Females	416	58.3894	14.3042	25	89	159.901	7.68459	134	183	72.0687	13.4439	43	161	28.2813	5.3914	17.67	49.56	91.2188	13.6745	63.5	134	106.009	11.4784	69.5	148	0.861154	0.0947088	0.58	1.25
9	HERITAGE	Combined	471	36.9263	14.2746	18.0183	65.2064	170.655	9.50383	147.35	196.8	76.0518	17.2978	39.6	140.2	25.9797	4.87301	17.0328	44.175	90.9599	14.7076	64.2	135.6	103.093	9.63102	81.25	134.161	0.878771	0.0838511	0.713942	1.07846
		Males	230	37.8205	14.6193	18.0402	64.3002	177.829	6.39547	160.3	196.8	85.1839	16.3262	54	140.2	26.9245	4.92301	17.2956	44.175	95.5639	13.8616	69.2	135.6	103.495	8.90564	86.45	131.149	0.919972	0.0713204	0.774211	1.07846
		Females	241	36.0729	13.9145	18.0183	65.2064	163.809	6.44018	147.35	184.65	67.3365	13.2452	39.6	114.3	25.0781	4.659	17.0328	40.0637	86.566	14.1625	64.2	133.1	102.709	10.2796	81.25	134.161	0.839451	0.0757379	0.713942	1.06247
10	DPS.DRSEXTRA.FIN-D2D2007.FUSIONS2.METSIM.CASES	combined	2900	60.7831	7.83149	28	89	171.117	8.67167	139	196.1	89.5269	17.24	42.2	174	30.5441	5.31237	17.8465	55.5396	105.041	13.6477	62	167	106.603	10.1014	74	164	0.984958	0.0834894	0.610577	1.44444
		male	2153	60.4279	7.75423	28	82	174.744	6.25446	139	196.1	92.131	16.8782	42.2	174	30.1289	5.07135	18.2868	55.5396	106.695	13.1235	71.5	167	105.193	9.11567	74	164	1.01275	0.0682489	0.72	1.44444
		female	747	61.8068	7.96711	34.3562	89	160.665	5.65783	140.4	177	82.0213	16.039	48	137.4	31.7408	5.79196	17.8465	53.45	100.274	14.0122	62	145	110.664	11.6005	84	152	0.904864	0.0707009	0.610577	1.18118
11	DPS.DRSEXTRA.FIN-D2D2007.FUSIONS2.METSIM.CONTROLS	combined	6570	58.5392	8.35889	40.0931	78.7023	169.322	9.25989	140	198.3	77.5072	14.1559	41.9	160	26.9891	4.23977	15.78	57.2	92.9256	12.0086	58	155	101.24	8.32325	72	161	0.917069	0.0839755	0.666667	1.89
		male	3652	57.8296	8.15707	40.9993	78.4613	175.474	6.39038	144.8	198.3	82.4915	12.7096	45	160	26.7535	3.59559	15.78	48.9467	96.6226	10.3225	63	155	100.069	6.75367	72	160	0.964401	0.0639749	0.778947	1.89
		female	2918	59.4272	8.52337	40.0931	78.7023	161.624	5.94303	140	183.1	71.2692	13.3815	41.9	155.7	27.284	4.91353	15.9597	57.2	88.2986	12.3634	58	150	102.705	9.74965	72	161	0.85783	0.0666542	0.666667	1.29
12	DIAGEN.CASES	combined	425	65.8424	11.8726	33	96	166.762	9.29584	141	192	83.9224	18.4843	40	168	30.1249	6.07135	15.625	61.708	104.471	14.1428	67	150	108.778	12.5042	71	154	0.961253	0.0819861	0.721311	1.1619
		male	210	63.8048	10.8034	37	96	173.49	6.56235	156	192	88.1757	15.3585	58	134.4	29.2549	4.62962	18.937	44.6429	106.586	11.6486	74	138	106.564	8.65456	81	129	0.999399	0.0603771	0.831461	1.15238
		female	215	67.8326	12.5397	33	93	160.191	6.42977	141	179	79.7679	20.2851	40	168	30.9746	7.11568	15.625	61.708	102.405	15.9719	67	150	110.94	15.0709	71	154	0.923994	0.0832767	0.721311	1.1619
13	DIAGEN.CONTROLS	combined	1034	62.236	14.9199	18	96	168.146	9.27043	142	196	76.3926	14.7829	40	149	26.945	4.408	17.5491	58.9375	94.8309	12.8685	60	148	104.639	10.1918	72	165	0.906435	0.0900067	0.634615	1.25556
		male	450	62.8044	14.28	22	96	174.989	7.34437	153	196	82.3764	12.67	50	137	26.8543	3.42407	18.9388	39.8765	99.1478	10.151	68	142	103.468	7.04713	84	131	0.957805	0.0672252	0.653846	1.19588
		female	584	61.7979	15.3926	18	94	162.873	6.83682	142	185	71.7818	14.6509	40	149	27.0149	5.0386	17.5491	58.9375	91.5046	13.7329	60	148	105.541	11.997	72	165	0.866852	0.085249	0.634615	1.25556
14	HUNT.TROMSO.CASES	combined	952	66.291	10.6992	27	92	167.337	9.71642	139	199	82.1687	14.3742	38.4	135	29.3641	4.75932	17.3	48	98.0349	11.5182	50	139.5	107.559	9.57527	83	150	0.911921	0.0783964	0.438596	1.46842
		male	491	64.7536	10.6285	27	90	174.401	6.67801	153	199	86.1776	13.2828	52.9	135	28.2994	3.83646	18.3	45.6	100.189	9.98222	73	139.5	104.958	6.80712	87	131	0.95395	0.0648696	0.744898	1.46842
		female	461	67.9284	10.5413	27	92	159.813	6.13861	139	178	77.8989	14.2758	38.4	129.1	30.498	5.35275	17.3	48	95.7401	12.566	50	133.5	110.33	11.1926	83	150	0.867157	0.0658032	0.438596	1.06316
15	HUNT.TROMSO.CONTROLS	combined	1103	64.9864	12.4283	20	92	167.751	9.34227	142	196	75.1707	13.0454	41.9	131.5	26.6753	3.93349	16.9	42	90.0122	10.6789	62	130	103.279	7.84164	82	135	0.870886	0.0731996	0.666667	1.12745
		male	562	63.4484	12.6978	20	90	174.445	6.63389	154	196	80.1133	12.0659	50.9	131.5	26.2895	3.41233	17.8	39.3	93.7002	9.07453	70	121	102.288	5.89605	85	123	0.915116	0.0578697	0.75	1.12745
		female	541	66.5841	11.9454	20	92	160.797	6.10792	142	183	70.0362	12.0088	41.9	112	27.0762	4.37748	16.9	42	86.1811	10.8772	62	130	104.309	9.34285	82	135	0.824939	0.057485	0.666667	1.06542
16	LOLIPOP_EW610	Combined	925	55.9626	9.80886	35.0938	75.0062	172.046	8.81683	146	196	81.5868	16.1143	43.4	150.4	27.4868	4.65242	17.6665	47.9127	95.7117	12.9628	62	146	103.328	8.65713	83	142	0.919762	0.0774537	0.69	1.21
		Males	677	56.0641	9.84807	35.0938	74.8501	175.43	6.89592	150	196	85.6001	15.0204	46	150.4	27.7893	4.44062	18.0082	46.4198	98.4186	11.6057	72	146	103.762	8.13273	85	142	0.942334	0.0603456	0.79	1.21
		Females	248	55.6854	9.71539	35.258	75.0062	162.808	6.60185	146	187.5	70.631	13.7575	43.4	118.1	26.661	5.1057	17.6665	47.9127	88.3222	13.6036	62	134	102.144	9.87029	83	134	0.858145	0.0852466	0.69	1.16
17	LOLIPOP_EW_A	Combined	587	54.3706	10.3597	22.6804	74.976	172.868	8.23165	143	197.2	84.9676	16.1535	44.8	172	28.3957	4.89361	16.9245	51.4726	98.8966	12.4687	40	156	104.245	9.13265	39	153	0.943254	0.0765877	0.67	1.22
		Males	511	54.4586	10.058	22.6804	74.976	174.52	7.07178	153.5	197.2	86.3119	15.4953	44.8	172	28.3029	4.6126	16.9245	51.4726	99.646	12.121	40	156	104.033	8.63391	39	153	0.951996	0.0693268	0.74	1.22
		Females	76	53.779	12.2569	35.2115	74.9733	161.761	6.76477	143	179.5	75.9289	17.6343	48.8	139.1	29.0195	6.47914	19.0625	50.9633	93.8579	13.6426	72	135	105.668	11.9337	86	152	0.884474	0.0955321	0.67	1.12
18	LOLIPOP_EW_P	Males	650	55.6858	9.07327	32.3778	67.3265	174.548	6.81597	154	201.4	87.4023	17.3497	45.8	152.4	28.6439	5.3081	16.4749	58.3097	100.87	13.5675	63	152	104.878	9.03279	81	152	0.955062	0.0735669	0.63	1.21
		Combined	650	55.6858	9.07327	32.3778	67.3265	174.548	6.81597	154	201.4	87.4023	17.3497	45.8	152.4	28.6439	5.3081	16.4749	58.3097	100.87	13.5675	63	152	104.878	9.03279	81	152	0.955062	0.0735669	0.63	1.21
		Females	NA	NA	NA	NA	NA	NA	NA	NA	NA	NA	NA	NA	NA	NA	NA	NA	NA	NA	NA	NA	NA	NA	NA	NA	NA	NA	NA	NA	NA
19	CM.GOYA	combined	787	47.81	8.617	33	73	177.459	6.74947	156	197	82.175	12.25	50.3	144.5	26.13	3.63	16.24	45.07	93.51	10.58	58	139	100.31	7.3	60	132	0.9313	0.0673	0.62	1.2
		male	787	47.81	8.617	33	73	177.459	6.74947	156	197	82.175	12.25	50.3	144.5	26.13	3.63	16.24	45.07	93.51	10.58	58	139	100.31	7.3	60	132	0.9313	0.0673	0.62	1.2
		female	NA	NA	NA	NA	NA	NA	NA	NA	NA	NA	NA	NA	NA	NA	NA	NA	NA	NA	NA	NA	NA	NA	NA	NA	NA	NA	NA	NA	NA
20	Health2006	combined	2503	49.034	13.2633	19	72	171.54	9.1627	147.5	203	76.5667	16.3047	40.2	167.3	25.9236	4.67206	16.1502	53.4607	88.6622	13.7283	61	154	101.487	9.11831	78	170	0.871939	0.0945118	0.653061	1.29412
		male	1091	49.6398	12.9898	19	72	171.688	9.0264	147.5	203	76.4982	16.0374	41.2	167.3	25.8626	4.5777	16.7129	53.4607	88.6962	13.6679	62	154	101.523	8.99511	78	170	0.872075	0.0955717	0.656863	1.21951
		female	1412	48.5659	13.4568	19	72	171.425	9.26822	147.5	203	76.6197	16.5137	40.2	146.2	25.9708	4.74476	16.1502	52.0623	88.636	13.7795	61	146	101.459	9.21545	78	152	0.871834	0.0937184	0.653061	1.29412
21	Inter99	combined	4178	46.119	7.91424	29.6926	61.3456	172.039	9.10127	143	207	78.198	16.0034	36.8	183	26.3352	4.61129	14.9296	56.8958	86.6549	13.2901	53	180	101.2	9.81548	63	170	0.854657	0.0864662	0.602273	1.63636
		male	2005	46.4793	7.82658	29.9226	61.1183	178.611	6.87791	154	207	85.6941	13.9697	53	183	26.8362	3.95518	16.7277	56.8958	93.2259	10.9623	65	180	101.56	7.90557	76	165	0.916769	0.0636443	0.725275	1.63636
		female	2173	45.7866	7.98165	29.6926	61.3456	165.975	6.24399	143	188	71.2815	14.5854	36.8	152.2	25.873	5.10041	14.9296	53.4661	80.5918	12.3353	53	146	100.867	11.2865	63	170	0.797347	0.0615914	0.602273	1.09524
22	NTRNESDA	Combined	830	38.5157	13.8847	18	76	174.721	9.59697	143	201.3	76.4242	15.6887	45.5	144	24.9872	4.49911	16.48	42.53	86.215	13.2487	55	138	102.927	8.90407	70	141	0.835663	0.087399	0.5	1.28
		Males	359	38.7298	13.7222	18	71	182.203	7.54869	159	201.3	83.9667	14.9451	50	144	25.3101	4.36999	16.48	42.53	91.1396	13.1646	55	138	103.057	8.0103	70	130	0.881894	0.082552	0.5	1.15
		Females	471	38.3524	14.0197	18	76	169.019	6.61145	143	187	70.6753	13.6907	45.5	121.2	24.741	4.58442	16.76	40.7	82.4614	12.0395	60	126	102.828	9.53644	74.9	141	0.800425	0.0735211	0.62	1.28
23	HELIC-HA	Combined	873	60.6913	19.5757	18.032	96.607	162.433	9.91948	133	189	78.2483	15.6677	38.7	147.4	29.6561	5.39964	16.9802	60.4896	99.1576	13.7825	53	137	108.479	10.7439	73.3	159	0.914953	0.101187	0.5	1.38523
		Males	370	58.3285	20.6404	18.032	95.748	169.964	7.7712	133	189	85.2351	14.7585	50	147.4	29.5114	4.84212	16.9802	60.4896	102.94	12.4814	58.3	137	106.519	8.85562	73.3	143	0.966044	0.0813569	0.601031	1.18182
		Females	503	62.4294	18.5837	18.112	96.607	156.894	7.34768	135	175	73.1089	14.2777	38.7	133.1	29.7625	5.77794	17.3061	51.7378	96.3753	14.0411	53	132	109.921	11.7452	74.5	159	0.877371	0.0978812	0.5	1.38523
24	HELIC-HP	Combined	619	43.7932	13.6068	18	87	163.319	9.67959	133	196	74.5081	14.9245	40	126	27.9642	5.24658	16.6335	47.4664	90.9386	14.4	58	145	105.625	10.7366	74	150	0.860265	0.100656	0.646018	1.2973
		Males	201	48.2935	13.8643	19	87	172.689	7.82458	152	196	80.6816	13.961	52	122	27.0356	4.19303	18.7883	38.5788	96.0622	12.2307	68	126	102.592	7.76548	74	122	0.93525	0.0848632	0.701031	1.2973
		Females	418	41.6292	12.9514	18	77	158.813	6.84278	133	181	71.5395	14.4713	40	126	28.4107	5.63444	16.6335	47.4664	88.4749	14.725	58	145	107.084	11.6339	75	150	0.824208	0.0868769	0.646018	1.17582
25	KORA F3	combined	1460	51.5705	13.1189	35	84	168.702	9.68384	139.2	201.5	77.235	15.7029	41.1	141.3	27.0604	4.66097	15.07	49.86	92.8488	13.3673	59.2	138.5	105.953	8.90036	82.3	151.5	0.874469	0.0859041	0.662	1.167
		male	692	51.4249	13.3733	35	84	175.867	7.02412	156.1	201.5	85.754	13.5913	50.9	141.3	27.7067	3.98305	19.44	43.56	99.7364	10.6299	72.5	138.5	106.358	6.71145	89.8	136.1	0.936363	0.0616006	0.77	1.167
		female	768	51.7018	12.8927	35	84	162.245	6.7731	139.2	181	69.559	13.3476	41.1	136.3	26.478	5.12989	15.07	49.86	86.6428	12.5192	59.2	137.4	105.589	10.4798	82.3	151.5	0.818701	0.063627	0.662	0.997
26	KORA F4	combined	1190	42.0378	15.3215	25	74	169.478	9.64633	139.2	196	75.648	14.3275	41.1	137	26.3097	4.42561	15.84	49.15	88.1818	12.6347	61	141.5	104.063	8.46696	82.1	146.2	0.845731	0.0856554	0.62	1.07
		male	582	42.488	15.7372	25	74	176.207	7.17467	155.5	196	82.6577	11.6539	52.3	136.5	26.6438	3.58607	16.32	41.79	94.3442	9.9982	65.4	134.2	104.138	6.45993	87.1	136	0.904811	0.0631275	0.72	1.07
		female	608	41.6069	14.913	25	74	163.037	6.93085	139.2	188.6	68.938	13.4123	41.1	137	25.99	5.08398	15.84	49.15	82.2831	12.0727	61	141.5	103.991	10.0236	82.1	146.2	0.789178	0.0633001	0.62	0.98
